# Supplementary material for: 4-[(E)-2,6-Dichloro­benzyl­ideneamino]-3-{1-[4-(2-methyl­prop­yl)phen­yl]eth­yl}-1H-1,2,4-triazole-5(4H)-thione
Source: Acta Crystallogr Sect E Struct Rep Online. 2008 Jul 16;64(Pt 8):o1503–4. doi: 10.1107/S1600536808021272 (PMC2962131; doi:10.1107/S1600536808021272)
Supplement: Supplementary file 1 [file e-64-o1503-sup1.cif]

##############################################################################
###                                                                        ###
###        Electronic paper (Acta Crystallographica Section E)             ###
###                                                                        ###
##############################################################################
#                                                                            #
# This CIF contains the data in a paper accepted for publication in Acta     #
# Crystallographica Section E. It conforms to the requirements of Notes      #
# for Authors for Section E, and has been peer reviewed under the auspices   #
# of the IUCr Commission on Journals.                                        #
#                                                                            #
# Full details of the Crystallographic Information File format               #
# are given in the paper "The Crystallographic Information File (CIF):       #
# a New Standard Archive File for Crystallography" by S. R. Hall, F. H.      #
# Allen and I. D. Brown [Acta Cryst. (1991), A47, 655-685].                  #
#                                                                            #
# The current version of the core CIF dictionary is obtainable from          #
# ftp://ftp.iucr.org/pub/cif_core.dic. The current version number is 2.4.    #
#                                                                            #
# Software is freely available for graphical display of the structure(s) in  #
# this CIF.  For information consult the CIF home page http://www.iucr.org/  #
# cif/home.html                                                              #
#                                                                            #
# This file may be used for bona fide research purposes within the           #
# scientific community so long as proper attribution is given to the journal # 
# article from which it was obtained.                                        #
#                                                                            #
##############################################################################
                                             
data_global
_audit_creation_method     'form.cif (version 2.0)'
_journal_data_validation_number     ?
_journal_date_recd_electronic     2008-07-07
_journal_date_accepted     2008-07-09
_journal_name_full     'Acta Crystallographica, Section E'
_journal_year     2008
_journal_volume     64
_journal_issue      8
_journal_page_first     o1503
_journal_page_last     o1504
_journal_paper_category     QO
_journal_coeditor_code     CI2627
_publ_contact_author_name     'Prof. Fun Hoong Kun'
_publ_contact_author_address
;
      X-ray Crystallography Unit
      School of Physics
      Universiti Sains Malaysia
      11800 USM, Penang
      MALAYSIA
;
_publ_contact_author_email     hkfun@usm.my
_publ_contact_author_fax     '6 04 6579150'
_publ_contact_author_phone     '6 04 6577888  Ext. 3690'
_publ_section_title
;\
4-[(<i>E</i>)-2,6-Dichlorobenzylideneamino]-3-{1-[4-(2-methylpropyl)\
phenyl]ethyl}-1<i>H</i>-1,2,4-triazole-5(4<i>H</i>)-thione
;
loop_
    _publ_author_name
    _publ_author_footnote
    _publ_author_address
    'Hoong-Kun Fun' ?
;     X-ray Crystallography Unit
      School of Physics
      Universiti Sains Malaysia
      11800 USM, Penang
      Malaysia
;
    'Suchada Chantrapromma'
;
      Additional correspondence author, e-mail: suchada.c@psu.ac.th.
;
;     Crystal Materials Research Unit
      Department of Chemistry
      Faculty of Science
      Prince of Songkla University
      Hat-Yai, Songkhla 90112
      Thailand
;
    'K. V. Sujith' ?
;
      Department of Studies in Chemistry
      Mangalore University
      Mangalagangotri
      Mangalore 574 199
      India
;
    'P. S. Patil' ?
;
      Department of Studies in Physics
      Mangalore University
      Mangalagangotri
      Mangalore 574 199
      India
;
    'B. Kalluraya' ?
;
      Department of Studies in Chemistry
      Mangalore University
      Mangalagangotri
      Mangalore 574 199
      India
;
    'A. Muralidharan' ?
;
      Department of Chemistry
      Nehru Arts & Science College
      Kanhangad
      Kerala 671 328
      India
;
    'S. M. Dharmaprakash' ?
;
      Department of Studies in Physics
      Mangalore University
      Mangalagangotri
      Mangalore 574 199
      India
;
data_I
_audit_creation_method     SHELXL-97
_chemical_name_systematic
;
4-[(<i>E</i>)-2,6-Dichlorobenzylideneamino]-3-{1-[4-(2-
methylpropyl)phenyl]ethyl}-1<i>H</i>-1,2,4-triazole-5(4H)-thione
;
_chemical_name_common
;
;
_chemical_formula_moiety     'C21 H22 Cl2 N4 S'
_chemical_formula_sum     'C21 H22 Cl2 N4 S'
_chemical_formula_iupac     'C21 H22 Cl2 N4 S'
_chemical_formula_weight     433.40
_chemical_melting_point     ?
_chemical_melting_point_gt     438
_chemical_melting_point_lt     440
_symmetry_cell_setting     Triclinic
_symmetry_space_group_name_H-M     'P -1'
_symmetry_space_group_name_Hall     '-P 1'
loop_
    _symmetry_equiv_pos_as_xyz
    'x, y, z'
    '-x, -y, -z'
_cell_length_a     8.6190(2)
_cell_length_b     9.4441(2)
_cell_length_c     14.4244(4)
_cell_angle_alpha     104.669(2)
_cell_angle_beta     95.492(2)
_cell_angle_gamma     110.4180(10)
_cell_volume     1042.33(5)
_cell_formula_units_Z     2
_cell_measurement_reflns_used     6032
_cell_measurement_theta_min     1.49
_cell_measurement_theta_max     30.00
_cell_measurement_temperature     100.00(10)
_exptl_crystal_description     Block
_exptl_crystal_colour     Colourless
_exptl_crystal_size_max     0.29
_exptl_crystal_size_mid     0.20
_exptl_crystal_size_min     0.16
_exptl_crystal_density_diffrn     1.381
_exptl_crystal_density_meas     ?
_exptl_crystal_density_method     'not measured'
_exptl_crystal_F_000     452
_exptl_absorpt_coefficient_mu     0.426
_exptl_absorpt_correction_type     multi-scan
_exptl_absorpt_process_details     '(SADABS; Bruker, 2005)'
_exptl_absorpt_correction_T_min     0.8871
_exptl_absorpt_correction_T_max     0.9345
_exptl_special_details
;
The low-temperature data was collected with the Oxford Cyrosystem Cobra
low-temperature attachment.
;
_diffrn_ambient_temperature     100.00(10)
_diffrn_radiation_type     MoK\a
_diffrn_radiation_wavelength     0.71073
_diffrn_radiation_source     'fine-focus sealed tube'
_diffrn_radiation_monochromator     graphite
_diffrn_measurement_device_type
;
Bruker SMART APEXII CCD area-detector
;
_diffrn_measurement_method     \w
_diffrn_detector_area_resol_mean     8.33
_diffrn_reflns_number     19865
_diffrn_reflns_av_R_equivalents     0.0495
_diffrn_reflns_av_sigmaI/netI     0.0591
_diffrn_reflns_theta_min     1.49
_diffrn_reflns_theta_max     30.00
_diffrn_reflns_theta_full     30.00
_diffrn_measured_fraction_theta_max     0.993
_diffrn_measured_fraction_theta_full     0.993
_diffrn_reflns_limit_h_min     -12
_diffrn_reflns_limit_h_max     12
_diffrn_reflns_limit_k_min     -13
_diffrn_reflns_limit_k_max     13
_diffrn_reflns_limit_l_min     -20
_diffrn_reflns_limit_l_max     19
_diffrn_standards_number     0
_diffrn_standards_interval_count     .
_diffrn_standards_interval_time     .
_diffrn_standards_decay_%     ?
_refine_special_details
;
Refinement of <i>F</i>^2^ against ALL reflections. The weighted <i>R</i>-factor
<i>wR</i> and goodness of fit <i>S</i> are based on <i>F</i>^2^, conventional
<i>R</i>-factors <i>R</i> are based on <i>F</i>, with <i>F</i> set to zero for
negative <i>F</i>^2^. The threshold expression of <i>F</i>^2^ >
\s(<i>F</i>^2^) is used only for calculating <i>R</i>-factors(gt) <i>etc</i>.
and is not relevant to the choice of reflections for refinement.
<i>R</i>-factors based on <i>F</i>^2^ are statistically about twice as large
as those based on <i>F</i>, and <i>R</i>- factors based on ALL data will be
even larger.
;
_reflns_number_total     6032
_reflns_number_gt     4139
_reflns_threshold_expression     I>2\s(I)
_refine_ls_structure_factor_coef     Fsqd
_refine_ls_matrix_type     full
_refine_ls_R_factor_all     0.0763
_refine_ls_R_factor_gt     0.0464
_refine_ls_wR_factor_gt     0.1166
_refine_ls_wR_factor_ref     0.1355
_refine_ls_goodness_of_fit_ref     0.998
_refine_ls_restrained_S_all     0.998
_refine_ls_number_reflns     6032
_refine_ls_number_parameters     256
_refine_ls_number_restraints     0
_refine_ls_hydrogen_treatment     constr
_refine_ls_weighting_scheme     calc
_refine_ls_weighting_details
                 'calc w=1/[\s^2^(Fo^2^)+(0.0746P)^2^] where P=(Fo^2^+2Fc^2^)/3'
_atom_sites_solution_hydrogens     geom
_atom_sites_solution_primary     direct
_atom_sites_solution_secondary     difmap
_refine_ls_shift/su_max     0.001
_refine_ls_shift/su_max_lt     0.001
_refine_ls_shift/su_mean     0.000
_refine_diff_density_max     0.589
_refine_diff_density_min     -0.469
_refine_ls_extinction_method     none
_refine_ls_extinction_coef     ?
loop_
    _atom_type_symbol
    _atom_type_description
    _atom_type_scat_dispersion_real
    _atom_type_scat_dispersion_imag
    _atom_type_scat_source
    'C' 'C' 0.0033 0.0016
                         'International Tables Vol C Tables 4.2.6.8 and 6.1.1.4'
    'H' 'H' 0.0000 0.0000
                         'International Tables Vol C Tables 4.2.6.8 and 6.1.1.4'
    'N' 'N' 0.0061 0.0033
                         'International Tables Vol C Tables 4.2.6.8 and 6.1.1.4'
    'S' 'S' 0.1246 0.1234
                         'International Tables Vol C Tables 4.2.6.8 and 6.1.1.4'
    'Cl' 'Cl' 0.1484 0.1585
                         'International Tables Vol C Tables 4.2.6.8 and 6.1.1.4'
_computing_data_collection     'APEX2 (Bruker, 2005)'
_computing_cell_refinement     'APEX2 (Bruker, 2005)'
_computing_data_reduction     'SAINT (Bruker, 2005)'
_computing_structure_solution     'SHELXTL (Sheldrick, 2008)'
_computing_structure_refinement     'SHELXTL (Sheldrick, 2008)'
_computing_molecular_graphics     'SHELXTL (Sheldrick, 2008)'
_computing_publication_material
;
SHELXTL (Sheldrick, 2008) and PLATON (Spek, 2003)
;
loop_
    _atom_site_type_symbol
    _atom_site_label
    _atom_site_fract_x
    _atom_site_fract_y
    _atom_site_fract_z
    _atom_site_U_iso_or_equiv
    _atom_site_adp_type
    _atom_site_calc_flag
    _atom_site_refinement_flags
    _atom_site_occupancy
    _atom_site_disorder_assembly
    _atom_site_disorder_group
    S S1 0.79027(6) -0.43005(6) -0.06227(3) 0.02335(13) Uani d . 1 . .
    Cl Cl1 0.43164(7) -0.07928(7) 0.21127(4) 0.03523(15) Uani d . 1 . .
    Cl Cl2 0.41695(7) -0.33808(6) -0.17537(4) 0.03136(14) Uani d . 1 . .
    N N1 0.9611(2) -0.3270(2) 0.21761(12) 0.0244(4) Uani d . 1 . .
    N N2 0.9465(2) -0.3961(2) 0.11923(12) 0.0240(4) Uani d . 1 . .
    H H2A 1.0037 -0.4511 0.0971 0.029 Uiso calc R 1 . .
    N N3 0.7738(2) -0.28053(18) 0.12730(11) 0.0192(3) Uani d . 1 . .
    N N4 0.6602(2) -0.20834(19) 0.11584(12) 0.0229(4) Uani d . 1 . .
    C C1 0.9409(2) 0.0211(2) 0.32320(13) 0.0218(4) Uani d . 1 . .
    C C2 1.1052(3) 0.0657(2) 0.30759(15) 0.0259(4) Uani d . 1 . .
    H H2B 1.1515 -0.0105 0.2915 0.031 Uiso calc R 1 . .
    C C3 1.2013(3) 0.2223(2) 0.31568(15) 0.0266(4) Uani d . 1 . .
    H H3A 1.3109 0.2492 0.3046 0.032 Uiso calc R 1 . .
    C C4 1.1366(3) 0.3403(2) 0.34015(14) 0.0244(4) Uani d . 1 . .
    C C5 0.9747(3) 0.2957(2) 0.35952(14) 0.0262(4) Uani d . 1 . .
    H H5A 0.9301 0.3726 0.3786 0.031 Uiso calc R 1 . .
    C C6 0.8779(3) 0.1389(2) 0.35107(14) 0.0234(4) Uani d . 1 . .
    H H6A 0.7696 0.1125 0.3642 0.028 Uiso calc R 1 . .
    C C7 0.8319(3) -0.1523(2) 0.31079(14) 0.0225(4) Uani d . 1 . .
    H H7A 0.7131 -0.1651 0.3013 0.027 Uiso calc R 1 . .
    C C8 0.8563(2) -0.2560(2) 0.22068(14) 0.0217(4) Uani d . 1 . .
    C C9 0.8351(2) -0.3702(2) 0.06064(14) 0.0206(4) Uani d . 1 . .
    C C10 0.5498(2) -0.2695(2) 0.03633(14) 0.0223(4) Uani d . 1 . .
    H H10A 0.5495 -0.3578 -0.0105 0.027 Uiso calc R 1 . .
    C C11 0.4228(2) -0.2036(2) 0.01691(14) 0.0215(4) Uani d . 1 . .
    C C12 0.3619(3) -0.1177(2) 0.08757(15) 0.0239(4) Uani d . 1 . .
    C C13 0.2388(3) -0.0628(2) 0.06263(16) 0.0270(4) Uani d . 1 . .
    H H13A 0.2011 -0.0054 0.1112 0.032 Uiso calc R 1 . .
    C C14 0.1729(3) -0.0938(2) -0.03479(16) 0.0278(5) Uani d . 1 . .
    H H14A 0.0906 -0.0570 -0.0516 0.033 Uiso calc R 1 . .
    C C15 0.2278(3) -0.1792(3) -0.10761(16) 0.0284(5) Uani d . 1 . .
    H H15A 0.1829 -0.2003 -0.1732 0.034 Uiso calc R 1 . .
    C C16 0.3504(3) -0.2325(2) -0.08126(14) 0.0246(4) Uani d . 1 . .
    C C17 1.2359(3) 0.5077(2) 0.34117(15) 0.0281(5) Uani d . 1 . .
    H H17A 1.1787 0.5286 0.2881 0.034 Uiso calc R 1 . .
    H H17B 1.3462 0.5147 0.3281 0.034 Uiso calc R 1 . .
    C C18 1.2612(3) 0.6380(2) 0.43631(15) 0.0248(4) Uani d . 1 . .
    H H18A 1.1498 0.6274 0.4512 0.030 Uiso calc R 1 . .
    C C19 1.3448(3) 0.8002(2) 0.42311(17) 0.0331(5) Uani d . 1 . .
    H H19A 1.3584 0.8813 0.4826 0.050 Uiso calc R 1 . .
    H H19B 1.2752 0.8098 0.3709 0.050 Uiso calc R 1 . .
    H H19C 1.4535 0.8121 0.4075 0.050 Uiso calc R 1 . .
    C C20 1.3655(3) 0.6216(3) 0.52176(15) 0.0307(5) Uani d . 1 . .
    H H20A 1.3751 0.7017 0.5808 0.046 Uiso calc R 1 . .
    H H20B 1.4763 0.6345 0.5092 0.046 Uiso calc R 1 . .
    H H20C 1.3109 0.5185 0.5289 0.046 Uiso calc R 1 . .
    C C21 0.8713(3) -0.2028(3) 0.39995(15) 0.0315(5) Uani d . 1 . .
    H H21A 0.8010 -0.3124 0.3882 0.047 Uiso calc R 1 . .
    H H21B 0.8496 -0.1387 0.4564 0.047 Uiso calc R 1 . .
    H H21C 0.9880 -0.1890 0.4113 0.047 Uiso calc R 1 . .
loop_
    _atom_site_aniso_label
    _atom_site_aniso_U_11
    _atom_site_aniso_U_22
    _atom_site_aniso_U_33
    _atom_site_aniso_U_12
    _atom_site_aniso_U_13
    _atom_site_aniso_U_23
    S1 0.0258(3) 0.0241(2) 0.0194(2) 0.0112(2) 0.00672(19) 0.00244(18)
    Cl1 0.0389(3) 0.0551(4) 0.0221(3) 0.0310(3) 0.0104(2) 0.0093(2)
    Cl2 0.0362(3) 0.0338(3) 0.0213(3) 0.0135(2) 0.0063(2) 0.0036(2)
    N1 0.0296(9) 0.0241(8) 0.0190(8) 0.0132(7) 0.0055(7) 0.0016(7)
    N2 0.0272(9) 0.0240(8) 0.0228(8) 0.0152(7) 0.0061(7) 0.0030(7)
    N3 0.0210(8) 0.0184(7) 0.0182(8) 0.0081(6) 0.0061(6) 0.0043(6)
    N4 0.0241(8) 0.0230(8) 0.0247(9) 0.0120(7) 0.0080(7) 0.0072(7)
    C1 0.0245(10) 0.0248(10) 0.0144(9) 0.0095(8) 0.0034(7) 0.0036(7)
    C2 0.0280(10) 0.0235(10) 0.0270(11) 0.0134(8) 0.0080(8) 0.0033(8)
    C3 0.0245(10) 0.0280(10) 0.0245(10) 0.0090(8) 0.0086(8) 0.0037(8)
    C4 0.0299(10) 0.0252(10) 0.0159(9) 0.0108(8) 0.0050(8) 0.0023(8)
    C5 0.0293(10) 0.0250(10) 0.0242(10) 0.0140(8) 0.0062(8) 0.0020(8)
    C6 0.0245(10) 0.0261(10) 0.0205(9) 0.0124(8) 0.0072(8) 0.0037(8)
    C7 0.0251(10) 0.0229(9) 0.0195(9) 0.0103(8) 0.0064(8) 0.0042(7)
    C8 0.0249(10) 0.0194(9) 0.0199(9) 0.0075(8) 0.0069(7) 0.0051(7)
    C9 0.0227(9) 0.0165(8) 0.0212(9) 0.0067(7) 0.0071(7) 0.0039(7)
    C10 0.0216(9) 0.0203(9) 0.0237(10) 0.0066(8) 0.0081(8) 0.0054(7)
    C11 0.0192(9) 0.0203(9) 0.0235(10) 0.0049(7) 0.0062(8) 0.0072(7)
    C12 0.0228(10) 0.0270(10) 0.0223(10) 0.0093(8) 0.0068(8) 0.0082(8)
    C13 0.0225(10) 0.0300(11) 0.0323(11) 0.0125(8) 0.0106(8) 0.0113(9)
    C14 0.0219(10) 0.0300(11) 0.0356(12) 0.0107(9) 0.0062(9) 0.0158(9)
    C15 0.0274(10) 0.0296(11) 0.0255(11) 0.0074(9) 0.0028(8) 0.0103(8)
    C16 0.0246(10) 0.0244(10) 0.0226(10) 0.0065(8) 0.0079(8) 0.0064(8)
    C17 0.0349(12) 0.0259(10) 0.0224(10) 0.0104(9) 0.0104(9) 0.0060(8)
    C18 0.0267(10) 0.0220(10) 0.0241(10) 0.0086(8) 0.0062(8) 0.0053(8)
    C19 0.0390(13) 0.0245(10) 0.0335(12) 0.0102(10) 0.0105(10) 0.0070(9)
    C20 0.0353(12) 0.0306(11) 0.0264(11) 0.0164(9) 0.0049(9) 0.0046(9)
    C21 0.0416(13) 0.0319(11) 0.0234(11) 0.0159(10) 0.0103(9) 0.0088(9)
_geom_special_details
;
All e.s.d.'s (except the e.s.d. in the dihedral angle between two l.s. planes)
are estimated using the full covariance matrix. The cell e.s.d.'s are taken
into account individually in the estimation of e.s.d.'s in distances, angles
and torsion angles; correlations between e.s.d.'s in cell parameters are only
used when they are defined by crystal symmetry. An approximate (isotropic)
treatment of cell e.s.d.'s is used for estimating e.s.d.'s involving l.s.
planes.
;
loop_
    _geom_bond_atom_site_label_1
    _geom_bond_atom_site_label_2
    _geom_bond_site_symmetry_2
    _geom_bond_distance
    _geom_bond_publ_flag
    S1 C9 . 1.6797(19) ?
    Cl1 C12 . 1.730(2) ?
    Cl2 C16 . 1.740(2) ?
    N1 C8 . 1.297(2) ?
    N1 N2 . 1.377(2) ?
    N2 C9 . 1.345(2) ?
    N2 H2A . 0.86 ?
    N3 C8 . 1.384(2) ?
    N3 C9 . 1.385(2) ?
    N3 N4 . 1.394(2) ?
    N4 C10 . 1.275(2) ?
    C1 C2 . 1.388(3) ?
    C1 C6 . 1.390(3) ?
    C1 C7 . 1.530(3) ?
    C2 C3 . 1.388(3) ?
    C2 H2B . 0.93 ?
    C3 C4 . 1.396(3) ?
    C3 H3A . 0.93 ?
    C4 C5 . 1.388(3) ?
    C4 C17 . 1.508(3) ?
    C5 C6 . 1.389(3) ?
    C5 H5A . 0.93 ?
    C6 H6A . 0.93 ?
    C7 C8 . 1.498(3) ?
    C7 C21 . 1.529(3) ?
    C7 H7A . 0.98 ?
    C10 C11 . 1.472(3) ?
    C10 H10A . 0.93 ?
    C11 C12 . 1.398(3) ?
    C11 C16 . 1.409(3) ?
    C12 C13 . 1.389(3) ?
    C13 C14 . 1.381(3) ?
    C13 H13A . 0.93 ?
    C14 C15 . 1.382(3) ?
    C14 H14A . 0.93 ?
    C15 C16 . 1.381(3) ?
    C15 H15A . 0.93 ?
    C17 C18 . 1.531(3) ?
    C17 H17A . 0.97 ?
    C17 H17B . 0.97 ?
    C18 C19 . 1.519(3) ?
    C18 C20 . 1.527(3) ?
    C18 H18A . 0.98 ?
    C19 H19A . 0.96 ?
    C19 H19B . 0.96 ?
    C19 H19C . 0.96 ?
    C20 H20A . 0.96 ?
    C20 H20B . 0.96 ?
    C20 H20C . 0.96 ?
    C21 H21A . 0.96 ?
    C21 H21B . 0.96 ?
    C21 H21C . 0.96 ?
loop_
    _geom_angle_atom_site_label_1
    _geom_angle_atom_site_label_2
    _geom_angle_atom_site_label_3
    _geom_angle_site_symmetry_1
    _geom_angle_site_symmetry_3
    _geom_angle
    _geom_angle_publ_flag
    C8 N1 N2 . . 104.17(15) ?
    C9 N2 N1 . . 114.24(15) ?
    C9 N2 H2A . . 122.9 ?
    N1 N2 H2A . . 122.9 ?
    C8 N3 C9 . . 108.43(15) ?
    C8 N3 N4 . . 119.01(15) ?
    C9 N3 N4 . . 132.41(16) ?
    C10 N4 N3 . . 117.04(16) ?
    C2 C1 C6 . . 117.99(19) ?
    C2 C1 C7 . . 121.30(17) ?
    C6 C1 C7 . . 120.71(18) ?
    C1 C2 C3 . . 121.00(18) ?
    C1 C2 H2B . . 119.5 ?
    C3 C2 H2B . . 119.5 ?
    C2 C3 C4 . . 121.3(2) ?
    C2 C3 H3A . . 119.4 ?
    C4 C3 H3A . . 119.4 ?
    C5 C4 C3 . . 117.32(19) ?
    C5 C4 C17 . . 121.41(18) ?
    C3 C4 C17 . . 121.22(19) ?
    C4 C5 C6 . . 121.51(18) ?
    C4 C5 H5A . . 119.2 ?
    C6 C5 H5A . . 119.2 ?
    C5 C6 C1 . . 120.83(19) ?
    C5 C6 H6A . . 119.6 ?
    C1 C6 H6A . . 119.6 ?
    C8 C7 C21 . . 110.54(16) ?
    C8 C7 C1 . . 108.88(16) ?
    C21 C7 C1 . . 112.70(16) ?
    C8 C7 H7A . . 108.2 ?
    C21 C7 H7A . . 108.2 ?
    C1 C7 H7A . . 108.2 ?
    N1 C8 N3 . . 110.81(16) ?
    N1 C8 C7 . . 126.05(18) ?
    N3 C8 C7 . . 123.04(17) ?
    N2 C9 N3 . . 102.32(15) ?
    N2 C9 S1 . . 127.33(15) ?
    N3 C9 S1 . . 130.33(15) ?
    N4 C10 C11 . . 121.60(18) ?
    N4 C10 H10A . . 119.2 ?
    C11 C10 H10A . . 119.2 ?
    C12 C11 C16 . . 115.84(18) ?
    C12 C11 C10 . . 125.92(18) ?
    C16 C11 C10 . . 118.21(17) ?
    C13 C12 C11 . . 122.11(19) ?
    C13 C12 Cl1 . . 116.33(16) ?
    C11 C12 Cl1 . . 121.52(16) ?
    C14 C13 C12 . . 119.57(19) ?
    C14 C13 H13A . . 120.2 ?
    C12 C13 H13A . . 120.2 ?
    C13 C14 C15 . . 120.7(2) ?
    C13 C14 H14A . . 119.6 ?
    C15 C14 H14A . . 119.6 ?
    C16 C15 C14 . . 118.81(19) ?
    C16 C15 H15A . . 120.6 ?
    C14 C15 H15A . . 120.6 ?
    C15 C16 C11 . . 122.96(19) ?
    C15 C16 Cl2 . . 117.26(16) ?
    C11 C16 Cl2 . . 119.79(16) ?
    C4 C17 C18 . . 115.60(17) ?
    C4 C17 H17A . . 108.4 ?
    C18 C17 H17A . . 108.4 ?
    C4 C17 H17B . . 108.4 ?
    C18 C17 H17B . . 108.4 ?
    H17A C17 H17B . . 107.4 ?
    C19 C18 C20 . . 110.68(17) ?
    C19 C18 C17 . . 109.89(18) ?
    C20 C18 C17 . . 111.28(17) ?
    C19 C18 H18A . . 108.3 ?
    C20 C18 H18A . . 108.3 ?
    C17 C18 H18A . . 108.3 ?
    C18 C19 H19A . . 109.5 ?
    C18 C19 H19B . . 109.5 ?
    H19A C19 H19B . . 109.5 ?
    C18 C19 H19C . . 109.5 ?
    H19A C19 H19C . . 109.5 ?
    H19B C19 H19C . . 109.5 ?
    C18 C20 H20A . . 109.5 ?
    C18 C20 H20B . . 109.5 ?
    H20A C20 H20B . . 109.5 ?
    C18 C20 H20C . . 109.5 ?
    H20A C20 H20C . . 109.5 ?
    H20B C20 H20C . . 109.5 ?
    C7 C21 H21A . . 109.5 ?
    C7 C21 H21B . . 109.5 ?
    H21A C21 H21B . . 109.5 ?
    C7 C21 H21C . . 109.5 ?
    H21A C21 H21C . . 109.5 ?
    H21B C21 H21C . . 109.5 ?
loop_
    _geom_torsion_atom_site_label_1
    _geom_torsion_atom_site_label_2
    _geom_torsion_atom_site_label_3
    _geom_torsion_atom_site_label_4
    _geom_torsion_site_symmetry_1
    _geom_torsion_site_symmetry_2
    _geom_torsion_site_symmetry_3
    _geom_torsion_site_symmetry_4
    _geom_torsion
    _geom_torsion_publ_flag
    C8 N1 N2 C9 . . . . 0.0(2) ?
    C8 N3 N4 C10 . . . . -158.60(18) ?
    C9 N3 N4 C10 . . . . 26.4(3) ?
    C6 C1 C2 C3 . . . . -2.6(3) ?
    C7 C1 C2 C3 . . . . 177.75(18) ?
    C1 C2 C3 C4 . . . . 0.3(3) ?
    C2 C3 C4 C5 . . . . 2.3(3) ?
    C2 C3 C4 C17 . . . . -175.13(19) ?
    C3 C4 C5 C6 . . . . -2.6(3) ?
    C17 C4 C5 C6 . . . . 174.83(19) ?
    C4 C5 C6 C1 . . . . 0.3(3) ?
    C2 C1 C6 C5 . . . . 2.3(3) ?
    C7 C1 C6 C5 . . . . -178.04(18) ?
    C2 C1 C7 C8 . . . . -42.3(2) ?
    C6 C1 C7 C8 . . . . 138.03(19) ?
    C2 C1 C7 C21 . . . . 80.7(2) ?
    C6 C1 C7 C21 . . . . -98.9(2) ?
    N2 N1 C8 N3 . . . . 1.0(2) ?
    N2 N1 C8 C7 . . . . -175.37(18) ?
    C9 N3 C8 N1 . . . . -1.7(2) ?
    N4 N3 C8 N1 . . . . -177.76(17) ?
    C9 N3 C8 C7 . . . . 174.84(17) ?
    N4 N3 C8 C7 . . . . -1.2(3) ?
    C21 C7 C8 N1 . . . . -29.1(3) ?
    C1 C7 C8 N1 . . . . 95.2(2) ?
    C21 C7 C8 N3 . . . . 154.92(18) ?
    C1 C7 C8 N3 . . . . -80.8(2) ?
    N1 N2 C9 N3 . . . . -1.0(2) ?
    N1 N2 C9 S1 . . . . 177.52(14) ?
    C8 N3 C9 N2 . . . . 1.52(19) ?
    N4 N3 C9 N2 . . . . 176.87(18) ?
    C8 N3 C9 S1 . . . . -176.89(16) ?
    N4 N3 C9 S1 . . . . -1.5(3) ?
    N3 N4 C10 C11 . . . . 179.51(17) ?
    N4 C10 C11 C12 . . . . -26.3(3) ?
    N4 C10 C11 C16 . . . . 155.8(2) ?
    C16 C11 C12 C13 . . . . -0.6(3) ?
    C10 C11 C12 C13 . . . . -178.53(19) ?
    C16 C11 C12 Cl1 . . . . 177.38(15) ?
    C10 C11 C12 Cl1 . . . . -0.6(3) ?
    C11 C12 C13 C14 . . . . 0.3(3) ?
    Cl1 C12 C13 C14 . . . . -177.75(16) ?
    C12 C13 C14 C15 . . . . 0.1(3) ?
    C13 C14 C15 C16 . . . . -0.2(3) ?
    C14 C15 C16 C11 . . . . -0.1(3) ?
    C14 C15 C16 Cl2 . . . . -179.50(16) ?
    C12 C11 C16 C15 . . . . 0.5(3) ?
    C10 C11 C16 C15 . . . . 178.60(19) ?
    C12 C11 C16 Cl2 . . . . 179.88(15) ?
    C10 C11 C16 Cl2 . . . . -2.0(2) ?
    C5 C4 C17 C18 . . . . 56.3(3) ?
    C3 C4 C17 C18 . . . . -126.4(2) ?
    C4 C17 C18 C19 . . . . -173.51(18) ?
    C4 C17 C18 C20 . . . . 63.5(2) ?
loop_
    _geom_hbond_atom_site_label_D
    _geom_hbond_atom_site_label_H
    _geom_hbond_atom_site_label_A
    _geom_hbond_site_symmetry_A
    _geom_hbond_distance_DH
    _geom_hbond_distance_HA
    _geom_hbond_distance_DA
    _geom_hbond_angle_DHA
    _geom_hbond_publ_flag
    N2 H2A S1 2_745 0.86 2.44 3.2849(19) 169 y
    C10 H10A Cl2 1_555 0.93 2.62 2.978(2) 104 y
    C10 H10A S1 1_555 0.93 2.52 3.2066(19) 131 y
    C15 H15A Cg1 2_655 0.93 2.94 3.793(3) 154 y
