# Supplementary material for: 4-[(E)-2,6-Dichloro­benzyl­ideneamino]-3-{1-[4-(2-methyl­prop­yl)phen­yl]eth­yl}-1H-1,2,4-triazole-5(4H)-thione
Source: Acta Crystallogr Sect E Struct Rep Online. 2008 Jul 16;64(Pt 8):o1503–4. doi: 10.1107/S1600536808021272 (PMC2962131; doi:10.1107/S1600536808021272)
Supplement: Supplementary file 2 [file e-64-o1503-Isup2.hkl]

# 
# h,k,l, Fc-squared, Fo-squared, sigma(Fo-squared) and status flag 
# 
data_I
_shelx_title ' patil125_0m in P-1 (100K)' 
_shelx_refln_list_code          4 
_shelx_F_calc_maximum      203.75 
_exptl_crystal_F_000       452.00 
_reflns_d_resolution_high  0.7108 
 
loop_ 
 _symmetry_equiv_pos_as_xyz 
 'x, y, z' 
 '-x, -y, -z' 
 
_cell_length_a     8.6190 
_cell_length_b     9.4441 
_cell_length_c    14.4244 
_cell_angle_alpha 104.669 
_cell_angle_beta   95.492 
_cell_angle_gamma 110.418 
 
_shelx_F_squared_multiplier     1.000 
 
loop_ 
 _refln_index_h 
 _refln_index_k 
 _refln_index_l 
 _refln_F_squared_calc 
 _refln_F_squared_meas 
 _refln_F_squared_sigma 
 _refln_observed_status 
   2   0   0      998.17     1001.95     16.29 o 
   3   0   0     1089.27     1099.70     16.57 o 
   4   0   0      353.41      393.22     12.88 o 
   5   0   0     2281.74     2170.71     39.25 o 
   6   0   0      234.58      217.37     18.79 o 
   7   0   0        0.59        0.30      4.40 o 
   8   0   0       98.17      113.73     15.12 o 
   9   0   0      192.88      177.81     13.97 o 
  10   0   0       83.50       92.14     15.91 o 
  11   0   0       46.97       51.02     18.96 o 
 -11   1   0       98.37       83.92     13.91 o 
 -10   1   0       67.55       47.98      9.90 o 
  -9   1   0       36.59       37.80      8.32 o 
  -8   1   0       79.08       50.90      8.03 o 
  -7   1   0      678.40      768.12     41.78 o 
  -6   1   0        1.13        1.12      3.15 o 
  -5   1   0      839.78      879.81     17.50 o 
  -4   1   0      398.72      490.76      9.48 o 
  -3   1   0     1377.97     1382.82     21.01 o 
  -2   1   0    14422.79    14360.01    354.10 o 
  -1   1   0      144.85      121.99      6.10 o 
   0   1   0        9.29        9.25      1.21 o 
   1   1   0      229.20      236.84      4.83 o 
   2   1   0     4902.63     4904.76     48.38 o 
   3   1   0      563.59      512.01      9.79 o 
   4   1   0      535.59      456.66     10.24 o 
   5   1   0       18.84       16.27      3.76 o 
   6   1   0        1.51       10.13      3.97 o 
   7   1   0       26.29       19.50      5.88 o 
   8   1   0       32.27       37.46      7.64 o 
   9   1   0        1.71       -3.53      6.19 o 
  10   1   0        3.93        8.58      7.57 o 
 -11   2   0       10.71        8.01      8.94 o 
 -10   2   0        1.94        2.14      7.37 o 
  -9   2   0       12.65        4.50      5.43 o 
  -8   2   0       15.92       15.29      5.34 o 
  -7   2   0      457.37      493.14     14.84 o 
  -6   2   0      767.04      852.47     18.74 o 
  -5   2   0      282.28      323.29      9.02 o 
  -4   2   0     1647.48     1707.29     20.30 o 
  -3   2   0      173.52      157.99      5.47 o 
  -2   2   0     1272.81     1518.23     31.50 o 
  -1   2   0      842.76      853.10     15.39 o 
   0   2   0     2768.39     2774.62     54.19 o 
   1   2   0     3299.38     3275.97     43.56 o 
   2   2   0      441.79      469.83      8.36 o 
   3   2   0      145.11      139.44      4.95 o 
   4   2   0        1.66       -1.55      2.00 o 
   5   2   0       50.39       44.68      4.98 o 
   6   2   0        0.11        2.14      3.49 o 
   7   2   0        0.16        2.29      4.30 o 
   8   2   0      102.72       88.58     18.88 o 
   9   2   0        0.81        3.34      9.87 o 
  10   2   0       62.92       55.78     10.41 o 
 -11   3   0       38.31       43.64      9.47 o 
 -10   3   0       25.08       27.76      7.68 o 
  -9   3   0      234.16      210.38     12.94 o 
  -8   3   0      121.42      133.87      9.83 o 
  -7   3   0      374.94      391.87     15.67 o 
  -6   3   0        0.21        0.92      2.82 o 
  -5   3   0        2.14        5.09      2.13 o 
  -4   3   0      823.19      887.77     12.81 o 
  -3   3   0      127.20       97.34      6.17 o 
  -2   3   0     6138.33     6245.47     73.84 o 
  -1   3   0      459.52      466.24      8.97 o 
   0   3   0      268.46      280.79      5.76 o 
   1   3   0      732.42      911.29     17.53 o 
   2   3   0      306.39      345.93      7.84 o 
   3   3   0      293.11      296.45      6.00 o 
   4   3   0       71.25       70.61      6.69 o 
   5   3   0       50.75       36.10      4.77 o 
   6   3   0      594.98      645.64     21.73 o 
   7   3   0       49.85       56.93      6.94 o 
   8   3   0        0.01        2.79      5.70 o 
   9   3   0        3.19       11.34      7.10 o 
 -12   4   0       24.17       25.21     10.80 o 
 -11   4   0        2.05        7.45      7.61 o 
 -10   4   0       50.58       48.72      8.74 o 
  -9   4   0      574.31      566.34     21.72 o 
  -8   4   0        3.65        0.42      4.12 o 
  -7   4   0      380.32      393.53     11.68 o 
  -6   4   0       20.42       17.83      3.83 o 
  -5   4   0      828.68      708.14     11.38 o 
  -4   4   0     2791.75     2800.71     31.57 o 
  -3   4   0        1.13        1.65      1.61 o 
  -2   4   0        0.03       -2.18      1.71 o 
  -1   4   0      724.91      796.96     16.86 o 
   0   4   0      590.79      591.47     10.54 o 
   1   4   0      811.84      790.87     13.76 o 
   2   4   0      164.69      142.29      4.65 o 
   3   4   0       90.61       94.27      4.44 o 
   4   4   0      101.33       92.46      6.92 o 
   5   4   0        8.11       -1.10      3.38 o 
   6   4   0      126.88      146.93      8.53 o 
   7   4   0        5.19       13.37      5.14 o 
   8   4   0        3.49        9.99      5.94 o 
   9   4   0        0.17       -6.07     10.25 o 
 -12   5   0        9.05       -1.55      9.41 o 
 -11   5   0       98.59      106.45     13.38 o 
 -10   5   0       69.45       60.37     10.66 o 
  -9   5   0      106.91      111.22      9.33 o 
  -8   5   0      192.27      194.75      9.89 o 
  -7   5   0     1539.14     1535.02     26.58 o 
  -6   5   0      452.26      461.74     10.40 o 
  -5   5   0       23.21       22.64      2.98 o 
  -4   5   0      473.90      485.62     11.86 o 
  -3   5   0        3.01        3.08      2.53 o 
  -2   5   0      724.99      748.36     13.36 o 
  -1   5   0     1085.47      991.68     21.00 o 
   0   5   0        9.67        8.69      2.06 o 
   1   5   0      129.63      127.03      4.98 o 
   2   5   0       73.92       65.45      3.02 o 
   3   5   0       36.39       38.77      4.13 o 
   4   5   0       87.22       88.38      7.88 o 
   5   5   0       33.86       30.53      6.49 o 
   6   5   0        9.92        6.89      6.36 o 
   7   5   0        4.31       16.00      7.65 o 
   8   5   0        7.20       14.94      9.41 o 
 -12   6   0       51.49       36.05     25.34 o 
 -11   6   0        1.79        0.32      9.53 o 
 -10   6   0        9.21        2.32      6.86 o 
  -9   6   0       84.96       71.62     14.93 o 
  -8   6   0      258.70      287.58     27.08 o 
  -7   6   0      243.65      235.22     15.74 o 
  -6   6   0       67.51       67.44      5.39 o 
  -5   6   0      762.21      781.49     14.39 o 
  -4   6   0      136.13      138.05      6.37 o 
  -3   6   0      560.35      573.70     14.22 o 
  -2   6   0      647.82      652.96     17.67 o 
  -1   6   0       52.35       60.51      7.01 o 
   0   6   0       34.44       40.55      2.96 o 
   1   6   0      112.62      117.72      4.66 o 
   2   6   0       14.49       15.58      3.98 o 
   3   6   0        4.74        6.22      3.39 o 
   4   6   0      132.14      123.78     11.05 o 
   5   6   0       73.42       58.05      8.46 o 
   6   6   0        0.00        1.49      6.77 o 
   7   6   0       18.67       10.77      9.84 o 
 -11   7   0        2.57       -0.70      8.92 o 
 -10   7   0       16.70       10.12      7.36 o 
  -9   7   0        7.85       10.30      6.65 o 
  -8   7   0        0.64        6.84      5.61 o 
  -7   7   0      353.07      380.58     12.67 o 
  -6   7   0      131.60      131.56     19.00 o 
  -5   7   0      230.08      203.70     10.64 o 
  -4   7   0      705.95      791.21     19.41 o 
  -3   7   0      101.31       91.15      8.25 o 
  -2   7   0       51.40       48.13     16.86 o 
  -1   7   0      335.61      338.85     21.73 o 
   0   7   0      364.87      386.43     14.09 o 
   1   7   0      455.81      444.24      9.62 o 
   2   7   0       20.43       15.54      4.15 o 
   3   7   0        7.88        7.80      5.59 o 
   4   7   0       22.43       30.86      8.00 o 
   5   7   0      117.13      109.71     11.17 o 
   6   7   0       11.89       10.23     10.70 o 
 -11   8   0       13.11       19.49     13.98 o 
 -10   8   0       28.58       36.98      9.12 o 
  -9   8   0      799.19      928.33     47.35 o 
  -8   8   0      182.69      185.50     17.21 o 
  -7   8   0        1.02        6.01      4.08 o 
  -6   8   0      174.34      168.20     11.05 o 
  -5   8   0        0.50       -0.86      3.92 o 
  -4   8   0     1268.39     1372.08     54.75 o 
  -3   8   0      119.71      134.60     10.61 o 
  -2   8   0      335.41      326.01     15.84 o 
  -1   8   0      268.94      281.04     13.98 o 
   0   8   0      107.58      103.27      6.56 o 
   1   8   0      126.21      137.24     18.37 o 
   2   8   0      163.22      180.40     13.72 o 
   3   8   0        1.70       -0.29      6.53 o 
   4   8   0       49.28       47.87      9.94 o 
   5   8   0      117.62       97.60     14.85 o 
 -11   9   0      151.82      171.53     16.35 o 
 -10   9   0       66.32       84.99     11.08 o 
  -9   9   0        2.53       -0.73      6.39 o 
  -8   9   0       42.50       37.58     10.95 o 
  -7   9   0       54.27       47.62      9.18 o 
  -6   9   0       55.80       54.78      8.08 o 
  -5   9   0      100.09       95.34     12.03 o 
  -4   9   0      528.94      534.16     26.75 o 
  -3   9   0       90.81      105.56     13.15 o 
  -2   9   0       14.46        6.35      8.54 o 
  -1   9   0      129.02      155.39     18.03 o 
   0   9   0       53.63       61.21      6.69 o 
   1   9   0        2.31        0.95      7.20 o 
   2   9   0        6.07       10.56      7.23 o 
   3   9   0        0.54       -1.29      7.61 o 
   4   9   0        0.07       -3.41      8.73 o 
 -10  10   0        7.42       14.65     11.88 o 
  -9  10   0        2.33        7.63     10.23 o 
  -8  10   0       71.30       63.90     13.84 o 
  -7  10   0       15.40       12.69      7.48 o 
  -6  10   0      160.81      133.08     11.47 o 
  -5  10   0       60.52       46.22      9.63 o 
  -4  10   0        9.17       14.04      6.92 o 
  -3  10   0        4.59       11.05      7.61 o 
  -2  10   0       34.45       39.46     12.18 o 
  -1  10   0       34.20       39.28      6.57 o 
   0  10   0        2.26        0.42      7.03 o 
   1  10   0       22.19       30.04     10.03 o 
   2  10   0        0.51       -6.38      7.90 o 
   3  10   0      257.75      317.13     21.30 o 
  -9  11   0       12.14        9.07     10.92 o 
  -8  11   0        4.41       -0.95     10.01 o 
  -7  11   0        5.44       -1.35      6.96 o 
  -6  11   0      103.00      108.74     17.35 o 
  -5  11   0       54.58       47.19     10.15 o 
  -4  11   0        0.07       -1.11      6.42 o 
  -3  11   0        2.71        4.20      9.36 o 
  -2  11   0      126.67      178.79     12.97 o 
  -1  11   0       98.28      120.06     10.35 o 
   0  11   0        1.93        1.62      8.74 o 
   1  11   0        5.47       -6.36      8.88 o 
  -8  12   0      210.46      227.45     62.90 o 
  -7  12   0       18.82       19.45     10.16 o 
  -6  12   0       79.86      106.80     15.36 o 
  -5  12   0       24.99       22.57     10.10 o 
  -4  12   0       32.50       43.60     14.69 o 
  -3  12   0      167.76      193.49     16.66 o 
  -2  12   0        4.31        8.91      6.68 o 
  -1  12   0        8.02       15.92     11.28 o 
   0 -12   1       25.62       19.30     11.31 o 
   1 -12   1       41.41       40.96     13.46 o 
   2 -12   1        1.26       -1.99      5.94 o 
   3 -12   1       17.03       17.12      9.00 o 
   4 -12   1        0.08        4.86      8.18 o 
   5 -12   1      107.94      104.38     13.78 o 
   6 -12   1        0.34       10.17      9.00 o 
   7 -12   1        0.32        5.85     10.35 o 
   8 -12   1       83.80       94.67     15.36 o 
  -2 -11   1        2.02        9.49     10.27 o 
  -1 -11   1        7.45        7.84     10.23 o 
   0 -11   1       12.43        9.21     14.58 o 
   1 -11   1       66.16       66.32      8.01 o 
   2 -11   1        7.54        7.20      8.63 o 
   3 -11   1      134.51      167.81     14.26 o 
   4 -11   1      106.09      107.69     12.85 o 
   5 -11   1        0.11        4.14      7.71 o 
   6 -11   1       33.74       33.24      9.69 o 
   7 -11   1       48.27       38.95     11.11 o 
   8 -11   1       60.67       88.01     16.08 o 
   9 -11   1        9.68        6.49     10.73 o 
  -3 -10   1        2.40       -1.16     11.06 o 
  -2 -10   1      132.91      134.27     14.20 o 
  -1 -10   1        0.02       -7.08      7.05 o 
   0 -10   1      135.08      155.77     15.24 o 
   1 -10   1       30.94       17.59      5.93 o 
   2 -10   1      135.69      182.84     16.78 o 
   3 -10   1      480.81      524.79     19.87 o 
   4 -10   1       32.12       18.48      6.87 o 
   5 -10   1      169.61      184.90     14.99 o 
   6 -10   1        0.92        3.84      6.40 o 
   7 -10   1      102.46       95.94     10.91 o 
   8 -10   1      420.67      448.35     27.61 o 
   9 -10   1        2.08        9.93      9.69 o 
  10 -10   1        2.18        7.80     10.47 o 
  -4  -9   1       35.05       46.91     11.20 o 
  -3  -9   1        2.24        3.91      7.35 o 
  -2  -9   1      101.38       96.85     11.07 o 
  -1  -9   1       80.95       77.82     10.10 o 
   0  -9   1      103.33       98.77     11.20 o 
   1  -9   1      201.31      248.24     16.11 o 
   2  -9   1        0.38       -3.33      5.51 o 
   3  -9   1      793.35      900.01     56.29 o 
   4  -9   1      210.17      226.47     14.30 o 
   5  -9   1      267.18      334.54     17.78 o 
   6  -9   1      543.24      616.90     19.31 o 
   7  -9   1       78.79       55.33      8.63 o 
   8  -9   1       14.61       15.30      8.85 o 
   9  -9   1       21.64       21.76      7.17 o 
  10  -9   1        6.78       10.35      7.96 o 
  11  -9   1       92.59       75.55     11.61 o 
  -6  -8   1       57.15       40.50     10.15 o 
  -5  -8   1       94.92      115.51     11.62 o 
  -4  -8   1       30.85       34.47      8.19 o 
  -3  -8   1        1.38        1.27      5.53 o 
  -2  -8   1       27.56       27.11     10.13 o 
  -1  -8   1      111.23       93.74      7.06 o 
   0  -8   1      187.20      172.11      7.40 o 
   1  -8   1      459.47      486.54     35.23 o 
   2  -8   1      694.91      735.18     36.86 o 
   3  -8   1     1206.70     1252.94     30.61 o 
   4  -8   1      770.41      811.58     27.33 o 
   5  -8   1      129.46      125.41     10.41 o 
   6  -8   1       84.50       85.47      8.46 o 
   7  -8   1       56.84       72.70     11.77 o 
   8  -8   1        0.71       -6.84      4.98 o 
   9  -8   1      101.32       94.51     10.75 o 
  10  -8   1        0.39        0.93      7.27 o 
  11  -8   1       20.55        7.60      8.81 o 
  -6  -7   1       44.13       42.36      9.59 o 
  -5  -7   1       23.70       18.55      7.05 o 
  -4  -7   1        1.15        3.84      5.62 o 
  -3  -7   1       34.42        8.35     10.85 o 
  -2  -7   1      191.54      225.33     27.58 o 
  -1  -7   1        7.37        8.32      4.18 o 
   0  -7   1      364.75      339.12      8.01 o 
   1  -7   1       21.64       13.15      3.90 o 
   2  -7   1        5.89        5.58      3.51 o 
   3  -7   1      217.55      221.96     11.52 o 
   4  -7   1       71.27       85.36      7.18 o 
   5  -7   1      132.47      167.96      9.90 o 
   6  -7   1      348.44      372.85     12.55 o 
   7  -7   1       15.80       12.51      4.57 o 
   8  -7   1        4.38        1.16      6.42 o 
   9  -7   1       91.84       99.31     11.09 o 
  10  -7   1       34.13       27.47      8.18 o 
  11  -7   1       37.58       49.83     12.82 o 
  -7  -6   1        0.71       -1.20      7.31 o 
  -6  -6   1       76.37       88.46     16.07 o 
  -5  -6   1        0.68        8.51      5.61 o 
  -4  -6   1       24.20       11.19      7.40 o 
  -3  -6   1      121.61       61.86     16.91 o 
  -2  -6   1      620.56      660.21     43.75 o 
  -1  -6   1      231.25      244.10     23.94 o 
   0  -6   1      734.47      772.43     12.46 o 
   1  -6   1        1.34        0.04      1.82 o 
   2  -6   1      107.50       95.94      8.09 o 
   3  -6   1     1215.00     1233.32     22.75 o 
   4  -6   1       94.32       78.58      8.29 o 
   5  -6   1        6.64        1.14      2.99 o 
   6  -6   1       10.37       14.78      4.32 o 
   7  -6   1      135.72      125.02      9.54 o 
   8  -6   1      165.15      156.50     11.51 o 
   9  -6   1      310.77      324.55     16.04 o 
  10  -6   1        8.60       14.61      7.03 o 
  11  -6   1       72.48       87.57     14.90 o 
  -8  -5   1        0.23        0.05      7.94 o 
  -7  -5   1      156.64      166.37     14.05 o 
  -6  -5   1       36.47       42.86      9.16 o 
  -5  -5   1       13.33       29.92      6.15 o 
  -4  -5   1      375.86      442.38     25.93 o 
  -3  -5   1        3.01        0.39      3.02 o 
  -2  -5   1       59.48       62.37      6.66 o 
  -1  -5   1      435.19      458.42     19.47 o 
   0  -5   1      124.27      106.78      5.34 o 
   1  -5   1     2313.75     2303.80     34.24 o 
   2  -5   1      482.18      405.29      9.50 o 
   3  -5   1      525.98      579.80     20.04 o 
   4  -5   1       74.59       92.61      5.22 o 
   5  -5   1       22.18       17.46      3.08 o 
   6  -5   1      357.04      340.60      8.95 o 
   7  -5   1      677.69      695.33     21.80 o 
   8  -5   1      129.13      114.50     13.79 o 
   9  -5   1      140.69      137.80     10.73 o 
  10  -5   1      155.71      185.67     15.60 o 
  11  -5   1        6.08       15.49      8.69 o 
  -9  -4   1       41.32       62.46     23.33 o 
  -8  -4   1       11.67        8.68     11.03 o 
  -7  -4   1       59.75       50.16      9.10 o 
  -6  -4   1      119.13      113.30     10.16 o 
  -5  -4   1      219.67      235.93      8.40 o 
  -4  -4   1      821.65      865.55     15.62 o 
  -3  -4   1       52.82       52.37      4.97 o 
  -2  -4   1      101.82      125.32      8.01 o 
  -1  -4   1      331.55      360.03     14.42 o 
   0  -4   1        0.10        5.35      2.94 o 
   1  -4   1     1205.45     1260.52     23.27 o 
   2  -4   1       15.24       13.45      2.02 o 
   3  -4   1      614.26      606.64     10.31 o 
   4  -4   1      129.31      171.33      9.68 o 
   5  -4   1      643.91      635.32     11.35 o 
   6  -4   1       55.69       54.04      5.84 o 
   7  -4   1       37.65       39.21      5.32 o 
   8  -4   1      358.26      395.23     12.42 o 
   9  -4   1       88.47       53.55     15.93 o 
  10  -4   1       10.06       19.84      7.32 o 
  11  -4   1        0.83        8.11      7.73 o 
  -9  -3   1       93.59       75.36     19.50 o 
  -8  -3   1        0.25        1.25      5.25 o 
  -7  -3   1        0.28        1.78      4.11 o 
  -6  -3   1      443.89      493.96     13.86 o 
  -5  -3   1      643.38      665.58     18.78 o 
  -4  -3   1        8.19        4.86      2.66 o 
  -3  -3   1      661.55      691.21     11.96 o 
  -2  -3   1       24.67       18.03      3.11 o 
  -1  -3   1       21.13       25.97      3.52 o 
   0  -3   1        0.46        7.32      2.71 o 
   1  -3   1     2465.07     2522.01     40.53 o 
   2  -3   1      484.49      490.35      8.70 o 
   3  -3   1      263.32      296.52      7.08 o 
   4  -3   1      281.67      260.00      6.28 o 
   5  -3   1      181.39      201.69      6.31 o 
   6  -3   1     1563.50     1630.22     25.49 o 
   7  -3   1        4.22       -1.64      4.24 o 
   8  -3   1      103.60       90.64      8.65 o 
   9  -3   1      112.27       95.26     13.22 o 
  10  -3   1       77.82       78.69      9.67 o 
  11  -3   1        0.00        5.72      7.82 o 
 -10  -2   1       83.76       79.86     11.48 o 
  -9  -2   1        0.66       -0.80      6.32 o 
  -8  -2   1        5.32        3.14      5.27 o 
  -7  -2   1      155.61      154.87     10.45 o 
  -6  -2   1      676.77      670.57     17.23 o 
  -5  -2   1        0.32       -0.73      2.68 o 
  -4  -2   1      191.25      193.69      5.94 o 
  -3  -2   1       61.67       79.97      3.89 o 
  -2  -2   1       28.13       20.32      3.18 o 
  -1  -2   1    41514.25    41782.10    536.34 o 
   1  -2   1      759.48      762.83     11.70 o 
   2  -2   1     2166.63     2132.61     36.91 o 
   3  -2   1      117.54      132.21      4.42 o 
   4  -2   1     4791.81     4985.64     49.94 o 
   5  -2   1     1289.99     1318.64     20.62 o 
   6  -2   1        8.84        9.50      3.72 o 
   7  -2   1      444.09      450.34     14.27 o 
   8  -2   1      215.62      201.60     11.98 o 
   9  -2   1      120.00      131.55     14.04 o 
  10  -2   1       18.02        9.44      7.76 o 
  11  -2   1       13.77       11.15      9.11 o 
 -10  -1   1       48.92       49.41      9.56 o 
  -9  -1   1       63.13       69.40      9.37 o 
  -8  -1   1      425.65      486.69     18.58 o 
  -7  -1   1       12.71       16.93      5.55 o 
  -6  -1   1      334.78      334.93     22.27 o 
  -5  -1   1       92.43       90.09      5.98 o 
  -4  -1   1      769.14      780.59     12.59 o 
  -3  -1   1     3868.06     3720.21     40.60 o 
  -2  -1   1     2288.20     2239.46     28.61 o 
  -1  -1   1     2353.93     2441.50     34.71 o 
   0  -1   1      325.64      291.60      8.09 o 
   1  -1   1      526.99      478.76     15.04 o 
   2  -1   1     1084.44     1073.87     19.14 o 
   3  -1   1     2269.27     2204.27     31.21 o 
   4  -1   1      487.34      515.22     12.54 o 
   5  -1   1       62.50       44.50      5.88 o 
   6  -1   1       17.68       13.44      6.17 o 
   7  -1   1      189.81      165.70     12.50 o 
   8  -1   1       14.35       10.30      5.92 o 
   9  -1   1      113.70      105.00     11.57 o 
  10  -1   1        6.30        9.20      8.04 o 
  11  -1   1       60.69       76.02     12.60 o 
 -11   0   1        0.00       -2.28      8.59 o 
 -10   0   1        0.91        4.10      7.18 o 
  -9   0   1        9.95       15.54      6.63 o 
  -8   0   1      830.10      899.53     25.64 o 
  -7   0   1      233.57      202.28     13.56 o 
  -6   0   1      307.24      289.88     17.80 o 
  -5   0   1     1553.53     1596.86     30.80 o 
  -4   0   1       67.91       77.89      7.86 o 
  -3   0   1     2586.58     2653.70     37.27 o 
  -2   0   1     1350.47     1400.14     24.79 o 
  -1   0   1     2833.30     2840.65     45.41 o 
   0   0   1     4873.75        0.04      0.44 o 
   1   0   1      633.16      639.24     11.59 o 
   2   0   1      136.29      129.58      4.64 o 
   3   0   1       64.92       71.92      6.29 o 
   4   0   1      852.81      846.17     16.73 o 
   5   0   1      934.10      908.50     21.94 o 
   6   0   1        0.03        0.59      3.73 o 
   7   0   1        4.60        7.00      5.01 o 
   8   0   1        3.15       -3.62      5.40 o 
   9   0   1      153.87      147.55     13.47 o 
  10   0   1        0.00       -4.02      7.09 o 
 -11   1   1       16.05       10.53      9.09 o 
 -10   1   1      193.56      177.49     15.06 o 
  -9   1   1       14.61       25.61      7.41 o 
  -8   1   1       48.82       52.58      8.00 o 
  -7   1   1      215.21      243.37     14.26 o 
  -6   1   1       63.13       72.26      6.14 o 
  -5   1   1       75.66       83.11      6.06 o 
  -4   1   1       53.92       76.55      5.04 o 
  -3   1   1     3080.82     3129.38     38.30 o 
  -2   1   1     2891.60     2927.35     47.03 o 
  -1   1   1      448.79      456.62      9.11 o 
   0   1   1      132.62      130.39      3.35 o 
   1   1   1      918.46      878.82     14.81 o 
   2   1   1      470.98      473.85      7.65 o 
   3   1   1       60.67       58.82      3.39 o 
   4   1   1        5.03        6.70      2.46 o 
   5   1   1      835.97      801.96     17.71 o 
   6   1   1       41.24       27.95      5.20 o 
   7   1   1        0.97        0.21      4.68 o 
   8   1   1       51.55       44.16      7.93 o 
   9   1   1       25.17       14.36      7.15 o 
  10   1   1      228.60      213.68     16.41 o 
 -11   2   1        7.50       20.31      9.33 o 
 -10   2   1      385.05      466.41     21.95 o 
  -9   2   1       25.06       10.99      6.48 o 
  -8   2   1       11.05       11.23      5.13 o 
  -7   2   1       19.21       17.95      4.76 o 
  -6   2   1      502.98      417.79     12.37 o 
  -5   2   1      745.42      680.13     11.14 o 
  -4   2   1      266.10      260.10      6.00 o 
  -3   2   1       99.89      112.00      7.90 o 
  -2   2   1      912.96     1124.51     21.31 o 
  -1   2   1     1994.97     2032.85     29.02 o 
   0   2   1     1168.17     1129.47     19.75 o 
   1   2   1      226.12      205.51      4.17 o 
   2   2   1      407.64      411.40      8.99 o 
   3   2   1     1174.88     1158.96     16.58 o 
   4   2   1       31.83       38.62      4.32 o 
   5   2   1      448.00      441.60     13.45 o 
   6   2   1      210.80      189.10     10.08 o 
   7   2   1      180.57      197.81     13.66 o 
   8   2   1       48.23       67.85      9.20 o 
   9   2   1        0.35        3.04      7.03 o 
  10   2   1       15.56        3.55      8.14 o 
 -11   3   1       50.37       54.56      9.61 o 
 -10   3   1       54.24       56.00      8.71 o 
  -9   3   1        1.43        1.37      5.30 o 
  -8   3   1      581.32      614.01     17.99 o 
  -7   3   1      222.99      221.62     10.85 o 
  -6   3   1      336.54      359.24      9.18 o 
  -5   3   1      204.79      218.20      6.20 o 
  -4   3   1       41.46       68.36      3.66 o 
  -3   3   1     1223.61     1245.22     15.61 o 
  -2   3   1     4346.17     4284.68     47.68 o 
  -1   3   1      298.31      283.95      6.97 o 
   0   3   1       72.13       64.84      4.88 o 
   1   3   1      591.46      610.54      7.72 o 
   2   3   1      156.46      183.02      4.32 o 
   3   3   1      349.17      356.45      7.79 o 
   4   3   1        6.77        4.39      3.80 o 
   5   3   1      516.08      506.28     13.96 o 
   6   3   1        2.23       -0.27      4.88 o 
   7   3   1      116.18      110.39      8.98 o 
   8   3   1        0.07       -4.46      5.42 o 
   9   3   1        6.16       24.38      8.13 o 
 -12   4   1       40.02       52.12     12.31 o 
 -11   4   1       14.06       10.88      7.96 o 
 -10   4   1       87.78       70.78      9.61 o 
  -9   4   1      255.74      267.23     16.10 o 
  -8   4   1      262.15      239.17     19.59 o 
  -7   4   1       20.81       22.04      5.08 o 
  -6   4   1      132.53      139.73      6.25 o 
  -5   4   1       89.85       94.15      4.59 o 
  -4   4   1      642.95      650.77     11.15 o 
  -3   4   1       75.86       87.99      3.57 o 
  -2   4   1       59.26       79.36      4.70 o 
  -1   4   1     1558.94     1623.52     30.11 o 
   0   4   1       20.42       26.73      2.96 o 
   1   4   1        2.36        1.22      1.29 o 
   2   4   1      280.10      284.92      5.38 o 
   3   4   1       62.70       69.26      4.61 o 
   4   4   1      147.62      143.98     13.90 o 
   5   4   1       22.37       23.05      4.67 o 
   6   4   1        0.62       -0.59      3.94 o 
   7   4   1        8.96       10.83      5.34 o 
   8   4   1       16.92       17.30      6.65 o 
 -12   5   1        1.47        0.60      9.33 o 
 -11   5   1        2.08        1.79      7.83 o 
 -10   5   1       44.83       36.68      9.16 o 
  -9   5   1       14.57        3.56      4.68 o 
  -8   5   1       34.32       28.51      5.53 o 
  -7   5   1      461.64      437.15     12.67 o 
  -6   5   1        2.95        7.29      2.80 o 
  -5   5   1      263.07      270.96      7.10 o 
  -4   5   1      607.40      721.40     11.63 o 
  -3   5   1      743.87      769.49     13.44 o 
  -2   5   1      165.99      168.43      8.44 o 
  -1   5   1      160.47      178.05     13.27 o 
   0   5   1      159.85      150.43      5.33 o 
   1   5   1      202.70      202.53      5.09 o 
   2   5   1        0.04        1.10      1.59 o 
   3   5   1        6.40        5.96      2.42 o 
   4   5   1      172.60      166.64     10.86 o 
   5   5   1        0.02        0.83      3.92 o 
   6   5   1      244.63      229.36     21.41 o 
   7   5   1       18.63       12.44      9.99 o 
   8   5   1        2.66        1.87      8.78 o 
 -12   6   1        0.16        3.29      8.95 o 
 -11   6   1       34.23       26.84     11.25 o 
 -10   6   1      483.16      575.13     20.90 o 
  -9   6   1      306.10      288.35     15.39 o 
  -8   6   1        8.33        7.76      4.99 o 
  -7   6   1      428.26      447.33     25.56 o 
  -6   6   1        1.02        2.49      3.44 o 
  -5   6   1     2363.35     2443.41     34.94 o 
  -4   6   1     1042.75     1058.40     19.82 o 
  -3   6   1       14.95       11.21      3.32 o 
  -2   6   1      412.00      456.27     14.65 o 
  -1   6   1      647.46      625.35     17.15 o 
   0   6   1      686.50      726.60     15.26 o 
   1   6   1       85.36       83.03      7.71 o 
   2   6   1      133.58      117.62      7.55 o 
   3   6   1      399.92      386.47     10.57 o 
   4   6   1      540.54      556.89     22.30 o 
   5   6   1      145.39      140.50     20.25 o 
   6   6   1        6.35        2.69      6.97 o 
   7   6   1       18.16       20.77      9.45 o 
 -11   7   1       93.50      100.11     26.02 o 
 -10   7   1        2.61        3.11      6.85 o 
  -9   7   1       20.87       20.76      7.08 o 
  -8   7   1       16.21       15.25      5.93 o 
  -7   7   1      315.18      354.38     16.22 o 
  -6   7   1      566.35      576.77     14.50 o 
  -5   7   1      477.22      523.84     15.84 o 
  -4   7   1      964.07      981.53     22.10 o 
  -3   7   1      151.08      134.54      9.89 o 
  -2   7   1     1413.45     1482.15     32.77 o 
  -1   7   1       13.37        6.53      4.29 o 
   0   7   1       39.64       40.47      5.74 o 
   1   7   1      320.72      298.05      9.68 o 
   2   7   1       43.40       52.14      8.68 o 
   3   7   1        3.04        8.92      9.41 o 
   4   7   1       18.72       16.75      7.20 o 
   5   7   1       52.73       56.97      9.48 o 
   6   7   1        7.13        4.63      8.09 o 
 -11   8   1       50.39       55.15     10.70 o 
 -10   8   1        7.90       10.87      7.61 o 
  -9   8   1      151.41      157.78     13.18 o 
  -8   8   1       39.12       44.19      9.06 o 
  -7   8   1       86.09       65.00      6.54 o 
  -6   8   1      510.53      518.47     25.12 o 
  -5   8   1        3.34        3.69      4.49 o 
  -4   8   1      468.13      491.34     18.83 o 
  -3   8   1        6.31        6.83      4.87 o 
  -2   8   1       20.01       25.31      6.49 o 
  -1   8   1       19.43       21.64      5.85 o 
   0   8   1       62.23       54.83      6.64 o 
   1   8   1       36.07       34.42      7.07 o 
   2   8   1      115.89       84.27     25.53 o 
   3   8   1       30.31       34.53     12.46 o 
   4   8   1       37.62       37.38     16.10 o 
   5   8   1       61.01       29.86      9.53 o 
 -11   9   1       18.61       29.95      9.88 o 
 -10   9   1        7.56       14.35      7.97 o 
  -9   9   1        3.96       -2.95      6.02 o 
  -8   9   1       93.23       86.31     16.86 o 
  -7   9   1       97.10      117.41     13.37 o 
  -6   9   1       20.99       17.05      6.53 o 
  -5   9   1       44.33       36.50      7.03 o 
  -4   9   1       36.87       23.66      8.54 o 
  -3   9   1       59.23       48.60     20.42 o 
  -2   9   1        2.60        9.54      6.91 o 
  -1   9   1       19.57       16.89      5.14 o 
   0   9   1       13.54        8.25      4.58 o 
   1   9   1        2.64        1.69      4.19 o 
   2   9   1      297.12      334.34     20.22 o 
   3   9   1        5.61        1.70     10.23 o 
   4   9   1       14.91       14.65     10.43 o 
 -10  10   1       26.11       29.72     12.58 o 
  -9  10   1      341.39      253.69     22.82 o 
  -8  10   1       25.80       33.42     18.20 o 
  -7  10   1       22.60       19.95      7.70 o 
  -6  10   1      102.61      119.30     12.65 o 
  -5  10   1      129.54      142.62     13.80 o 
  -4  10   1      170.59      171.20     17.97 o 
  -3  10   1       27.76       35.36     10.14 o 
  -2  10   1       35.56       18.15      6.38 o 
  -1  10   1       60.84       55.83     11.72 o 
   0  10   1      175.17      208.85     12.27 o 
   1  10   1        4.45        2.77      7.91 o 
   2  10   1        0.16        0.01     13.05 o 
   3  10   1       45.20       37.25     12.05 o 
  -9  11   1      113.38      103.19     22.71 o 
  -8  11   1       88.73      115.78     18.04 o 
  -7  11   1        3.62        3.82      7.55 o 
  -6  11   1       42.11       37.52     10.39 o 
  -5  11   1       17.93        8.36      8.29 o 
  -4  11   1       30.80       27.89     10.67 o 
  -3  11   1       15.35       17.16      9.72 o 
  -2  11   1      131.77      149.03     12.54 o 
  -1  11   1       10.19        5.14      7.37 o 
   0  11   1       56.62       28.42     16.19 o 
   1  11   1        1.53        8.80     10.43 o 
  -8  12   1       32.07       32.08     13.16 o 
  -7  12   1        0.75        5.07      8.68 o 
  -6  12   1        3.45        2.78     10.17 o 
  -5  12   1        4.37       13.42      9.28 o 
  -4  12   1       44.81       49.95     11.34 o 
  -3  12   1       63.83       73.89     11.14 o 
  -2  12   1        2.33       -1.90      6.75 o 
  -1  12   1       39.50       52.18      9.27 o 
   3 -13   2        5.83        2.57      6.73 o 
   4 -13   2        0.19       -5.73      9.07 o 
   5 -13   2        2.83        4.08      9.75 o 
   6 -13   2       20.68       33.16     12.11 o 
   0 -12   2       11.88       10.53     10.58 o 
   1 -12   2       85.96       81.66     16.65 o 
   2 -12   2        8.14        5.76      5.65 o 
   3 -12   2       23.21       24.97      9.51 o 
   4 -12   2       46.89       58.13     11.70 o 
   5 -12   2       13.52       20.60      9.20 o 
   6 -12   2        4.15       15.08      9.36 o 
   7 -12   2      145.44      120.99     15.85 o 
   8 -12   2        3.89       -3.12      8.64 o 
  -2 -11   2      123.20      127.05     30.04 o 
  -1 -11   2        4.06        4.65     20.72 o 
   0 -11   2       14.01       25.23      9.68 o 
   1 -11   2       18.65       20.47      9.46 o 
   2 -11   2      232.12      268.91     20.17 o 
   3 -11   2      176.47      202.23     15.20 o 
   4 -11   2       21.76       34.66      8.78 o 
   5 -11   2      311.48      381.44     20.91 o 
   6 -11   2       15.94       17.43      8.89 o 
   7 -11   2       35.10       37.72      9.12 o 
   8 -11   2       97.44       82.73     13.12 o 
   9 -11   2       89.94      102.51     17.27 o 
  -3 -10   2       18.08       25.64      9.51 o 
  -2 -10   2       12.26        4.32      6.98 o 
  -1 -10   2      116.84      126.50     19.77 o 
   0 -10   2      166.69      145.46     14.12 o 
   1 -10   2       10.88        7.06      4.40 o 
   2 -10   2      107.49       96.48     13.22 o 
   3 -10   2      620.97      729.78     23.47 o 
   4 -10   2       44.28       45.33      8.59 o 
   5 -10   2       42.29       54.45      9.65 o 
   6 -10   2      112.22      127.30     13.32 o 
   7 -10   2       16.35       22.53      7.64 o 
   8 -10   2      366.21      419.01     41.99 o 
   9 -10   2        6.81       11.24     10.71 o 
  10 -10   2        0.04        8.50     10.23 o 
  -5  -9   2        4.85       12.94      8.12 o 
  -4  -9   2        0.01        7.97      6.60 o 
  -3  -9   2       29.69       19.82      7.74 o 
  -2  -9   2       46.69       52.25      8.73 o 
  -1  -9   2       10.64        6.82      5.94 o 
   0  -9   2       10.04       13.77      6.13 o 
   1  -9   2      129.04      146.80     17.61 o 
   2  -9   2      114.61       98.78     11.91 o 
   3  -9   2      373.07      410.43     14.36 o 
   4  -9   2       82.21       79.96      9.80 o 
   5  -9   2       57.11       55.95      8.90 o 
   6  -9   2       55.64       69.61      8.69 o 
   7  -9   2       26.33        8.64      5.93 o 
   8  -9   2       67.95       65.05     24.11 o 
   9  -9   2       10.60        9.42      6.70 o 
  10  -9   2        6.95        4.27      8.43 o 
  11  -9   2        0.00       -4.27      7.97 o 
  -6  -8   2        1.54        5.88      7.96 o 
  -5  -8   2       71.97       72.52     18.53 o 
  -4  -8   2        0.08       -0.25     12.63 o 
  -3  -8   2      135.58       97.07     22.41 o 
  -2  -8   2       52.92       52.03     17.08 o 
  -1  -8   2      229.38      215.38     15.34 o 
   0  -8   2       71.20       60.06      3.84 o 
   1  -8   2       17.40       18.61      4.58 o 
   2  -8   2      498.27      499.48     23.61 o 
   3  -8   2      219.00      215.55     12.18 o 
   4  -8   2      126.57      149.32     11.39 o 
   5  -8   2       26.02       21.46      5.22 o 
   6  -8   2      358.62      386.18     17.36 o 
   7  -8   2      270.09      272.63     10.91 o 
   8  -8   2       86.51       81.78      9.42 o 
   9  -8   2       15.55       13.40      6.72 o 
  10  -8   2       14.45       17.16      8.59 o 
  11  -8   2      210.18      220.75     21.35 o 
  -7  -7   2        2.31        9.42      9.03 o 
  -6  -7   2       18.97       17.90     10.33 o 
  -5  -7   2       97.32       89.40     15.05 o 
  -4  -7   2        0.51        3.88      7.99 o 
  -3  -7   2       74.29       77.07     18.77 o 
  -2  -7   2       43.32       39.20      9.28 o 
  -1  -7   2       23.70        9.28      9.45 o 
   0  -7   2      584.36      601.91     11.15 o 
   1  -7   2     1289.45     1290.97     21.95 o 
   2  -7   2       11.89        9.84      3.10 o 
   3  -7   2      233.51      269.80     12.09 o 
   4  -7   2        1.07       -0.05      3.49 o 
   5  -7   2      502.65      517.43     23.69 o 
   6  -7   2      909.79      999.25     21.62 o 
   7  -7   2       28.07       16.93      4.71 o 
   8  -7   2      140.82      137.28     11.45 o 
   9  -7   2      239.45      255.83     19.00 o 
  10  -7   2        2.51        1.16      7.02 o 
  11  -7   2       57.14       62.64     13.49 o 
  -7  -6   2       67.35       61.85     10.14 o 
  -6  -6   2       11.33       10.02      6.32 o 
  -5  -6   2      181.14      199.51     12.61 o 
  -4  -6   2       39.95       15.34      8.64 o 
  -3  -6   2       47.44       30.57     11.19 o 
  -2  -6   2      189.46      218.19     15.34 o 
  -1  -6   2      178.51      194.12     13.14 o 
   0  -6   2      217.38      214.53      6.46 o 
   1  -6   2       79.82       80.13      5.74 o 
   2  -6   2        0.18        1.93      2.43 o 
   3  -6   2      114.31      104.02      5.99 o 
   4  -6   2      754.94      731.58     14.87 o 
   5  -6   2       28.73       26.05      4.06 o 
   6  -6   2       40.77       41.21      5.35 o 
   7  -6   2      312.69      346.39     13.14 o 
   8  -6   2      524.75      503.99     18.37 o 
   9  -6   2        3.28       -0.56      6.12 o 
  10  -6   2       15.89       19.87      7.49 o 
  11  -6   2        5.05        5.66      9.61 o 
  -8  -5   2       31.00       27.71      9.28 o 
  -7  -5   2      144.65      174.05     20.95 o 
  -6  -5   2        1.31        6.45      5.43 o 
  -5  -5   2        1.09        2.07      4.53 o 
  -4  -5   2      272.26      277.62     11.90 o 
  -3  -5   2        0.29       -0.44      7.08 o 
  -2  -5   2      140.70      172.53     10.13 o 
  -1  -5   2        3.44        8.63      4.25 o 
   0  -5   2      322.90      329.04      9.36 o 
   1  -5   2      181.72      194.55      7.02 o 
   2  -5   2      492.13      504.48     12.79 o 
   3  -5   2       20.55       18.51      2.88 o 
   4  -5   2        0.64        3.75      2.38 o 
   5  -5   2      165.74      168.05      7.48 o 
   6  -5   2      292.29      279.02      8.35 o 
   7  -5   2      165.35      147.47      8.68 o 
   8  -5   2        5.05        8.35      5.17 o 
   9  -5   2      208.85      187.59     11.84 o 
  10  -5   2        0.01       -3.62      8.79 o 
  11  -5   2       43.62       30.44      9.89 o 
  -9  -4   2        1.14       -3.05      9.84 o 
  -8  -4   2        1.45       -1.93      8.45 o 
  -7  -4   2      185.60      184.16     17.92 o 
  -6  -4   2        4.05        7.23      5.54 o 
  -5  -4   2        3.27        6.90      5.44 o 
  -4  -4   2        1.44        3.61      3.77 o 
  -3  -4   2       12.88       17.70      4.07 o 
  -2  -4   2     6239.21     6414.66     91.00 o 
  -1  -4   2     2167.21     2200.73     49.91 o 
   0  -4   2     2568.49     2885.71     71.69 o 
   1  -4   2      979.62     1006.12     19.21 o 
   2  -4   2      245.71      237.88      7.86 o 
   3  -4   2     1670.50     1665.37     21.40 o 
   4  -4   2     1787.96     1951.83     27.53 o 
   5  -4   2      141.79      177.97      6.35 o 
   6  -4   2      496.59      501.04     10.69 o 
   7  -4   2      446.76      437.28     12.43 o 
   8  -4   2      305.19      289.28     11.76 o 
   9  -4   2       54.53       45.03     10.61 o 
  10  -4   2       81.07       53.59      8.62 o 
  11  -4   2       58.41       41.60     10.56 o 
  -9  -3   2       83.57       99.72     10.30 o 
  -8  -3   2       70.96       53.50      9.64 o 
  -7  -3   2       16.47       13.65      4.65 o 
  -6  -3   2      184.09      193.42      8.60 o 
  -5  -3   2        4.45        7.43      2.98 o 
  -4  -3   2     3269.30     3240.56     53.63 o 
  -3  -3   2     2364.88     2533.16     37.39 o 
  -2  -3   2     2768.22     3020.93     46.17 o 
  -1  -3   2      663.27      693.21     19.96 o 
   0  -3   2      927.06      845.10     30.13 o 
   1  -3   2     1457.25     1469.93     19.18 o 
   2  -3   2     2356.49     2287.20     28.72 o 
   3  -3   2       71.78       52.29      3.54 o 
   4  -3   2      314.25      309.95      6.91 o 
   5  -3   2      270.02      241.65      6.82 o 
   6  -3   2       47.42       46.18      5.71 o 
   7  -3   2      164.19      154.94     12.42 o 
   8  -3   2      238.42      265.99     13.01 o 
   9  -3   2      179.79      176.81     24.81 o 
  10  -3   2      344.08      323.27     16.77 o 
  11  -3   2       15.96        9.23     12.58 o 
 -10  -2   2        8.00       16.61      8.14 o 
  -9  -2   2      353.36      392.74     30.53 o 
  -8  -2   2       66.67       73.24     21.02 o 
  -7  -2   2        0.05       -3.66      4.16 o 
  -6  -2   2     1919.94     2007.15     35.77 o 
  -5  -2   2        2.06        0.30      2.74 o 
  -4  -2   2      455.37      510.24      7.88 o 
  -3  -2   2      576.83      611.19     10.67 o 
  -2  -2   2      938.20      975.26     16.30 o 
  -1  -2   2    25145.58    25597.76    672.65 o 
   0  -2   2      354.46      296.35      9.62 o 
   1  -2   2       26.96       21.59      2.20 o 
   2  -2   2       51.61       42.61      4.60 o 
   3  -2   2      143.81      105.33      4.11 o 
   4  -2   2     2572.35     2546.99     57.51 o 
   5  -2   2        0.08        0.29      2.45 o 
   6  -2   2       31.43       31.11      3.91 o 
   7  -2   2      187.26      192.10     11.37 o 
   8  -2   2      378.52      411.04     26.23 o 
   9  -2   2       12.65       10.00      5.81 o 
  10  -2   2       34.68       30.02      9.32 o 
  11  -2   2        0.73        1.21      8.94 o 
 -10  -1   2        0.17        3.16      8.74 o 
  -9  -1   2       24.96       18.71      6.92 o 
  -8  -1   2      274.12      288.42     20.12 o 
  -7  -1   2        0.01        0.60      4.31 o 
  -6  -1   2        3.22        4.36      5.01 o 
  -5  -1   2        0.96        0.92      2.46 o 
  -4  -1   2      167.77      177.67      5.28 o 
  -3  -1   2      601.63      627.24      8.66 o 
  -2  -1   2       81.50       85.83      2.59 o 
  -1  -1   2      849.54      776.07     15.81 o 
   0  -1   2     3415.68     3348.94     51.07 o 
   1  -1   2     7402.38     7341.21    231.63 o 
   2  -1   2      981.48      908.30     31.97 o 
   3  -1   2       63.81       68.56      4.15 o 
   4  -1   2      376.94      345.29     10.53 o 
   5  -1   2       28.23       23.56      3.66 o 
   6  -1   2        1.76        0.38      3.55 o 
   7  -1   2       53.56       48.01      6.25 o 
   8  -1   2       38.61       27.39      7.41 o 
   9  -1   2      334.61      298.75     17.56 o 
  10  -1   2       27.66       16.98      8.56 o 
  11  -1   2       52.11       37.22     10.97 o 
 -11   0   2      152.89      134.78     14.70 o 
 -10   0   2        4.80        5.37      6.98 o 
  -9   0   2        0.74        2.41      5.85 o 
  -8   0   2       22.25       25.58      9.04 o 
  -7   0   2      395.16      442.93     15.96 o 
  -6   0   2      198.62      200.09     10.61 o 
  -5   0   2       10.57       23.39      4.40 o 
  -4   0   2       46.16       75.41      4.69 o 
  -3   0   2       45.76       57.97      3.51 o 
  -2   0   2      892.55      931.05     18.11 o 
  -1   0   2     4763.12     4849.79     56.95 o 
   0   0   2        6.85        1.80      1.16 o 
   1   0   2      527.99      526.23     10.17 o 
   2   0   2     4211.76     4155.50     55.74 o 
   3   0   2       19.09       18.30      3.22 o 
   4   0   2      153.59      151.86      7.08 o 
   5   0   2        6.60        4.02      2.92 o 
   6   0   2      157.79      151.98     10.16 o 
   7   0   2      424.70      454.43     17.13 o 
   8   0   2       41.65       53.79      8.64 o 
   9   0   2       10.55       -0.55      6.52 o 
  10   0   2        0.53        2.35      8.12 o 
 -11   1   2      106.38      102.02     23.02 o 
 -10   1   2        2.72        9.10      7.12 o 
  -9   1   2       58.94       90.33     16.08 o 
  -8   1   2      464.03      496.22     18.39 o 
  -7   1   2       49.42       42.27      6.72 o 
  -6   1   2       14.81       15.86      3.94 o 
  -5   1   2      497.77      607.90     12.72 o 
  -4   1   2      558.73      535.15     12.41 o 
  -3   1   2     4446.98     4394.51     48.21 o 
  -2   1   2        5.79       -0.85      1.84 o 
  -1   1   2     1312.34     1424.16     43.35 o 
   0   1   2      190.34      190.46      3.95 o 
   1   1   2     1031.52     1037.55     16.52 o 
   2   1   2      875.46      906.96     15.39 o 
   3   1   2      224.67      208.01      6.48 o 
   4   1   2      396.75      360.25     21.45 o 
   5   1   2     1127.59     1102.46     22.28 o 
   6   1   2      411.71      392.95     13.17 o 
   7   1   2       21.09       16.11      6.21 o 
   8   1   2        3.83        1.14      5.72 o 
   9   1   2        1.15        6.94      6.97 o 
  10   1   2       63.88       57.02     11.54 o 
 -11   2   2       90.67       93.32     13.16 o 
 -10   2   2      401.59      465.21     21.33 o 
  -9   2   2      101.53      115.87     23.06 o 
  -8   2   2       36.24       35.02      6.10 o 
  -7   2   2        3.67        2.59      3.80 o 
  -6   2   2      137.95      109.33     11.37 o 
  -5   2   2     1481.72     1427.76     18.50 o 
  -4   2   2       53.63       78.18      4.36 o 
  -3   2   2       20.78       20.23      1.94 o 
  -2   2   2     5897.38     6318.72     67.77 o 
  -1   2   2       50.62       54.80      6.41 o 
   0   2   2      148.84      147.59      3.82 o 
   1   2   2     1067.35     1032.98     14.94 o 
   2   2   2       17.77        8.06      1.95 o 
   3   2   2      276.54      242.74      7.10 o 
   4   2   2        4.56        7.78      2.79 o 
   5   2   2       50.10       46.54      5.65 o 
   6   2   2      106.36      114.65     11.61 o 
   7   2   2       10.05       16.26      5.46 o 
   8   2   2       40.54       30.16      9.23 o 
   9   2   2        0.01        8.42      7.73 o 
 -12   3   2        6.87       14.49     10.68 o 
 -11   3   2       32.18       34.30      8.70 o 
 -10   3   2        2.34       -2.18      5.77 o 
  -9   3   2      197.94      213.11     13.79 o 
  -8   3   2        9.48       11.62      6.53 o 
  -7   3   2      327.32      334.10     12.63 o 
  -6   3   2      395.48      376.95     10.23 o 
  -5   3   2      126.76      182.43      5.36 o 
  -4   3   2      379.67      365.55      7.54 o 
  -3   3   2      307.50      346.79      6.74 o 
  -2   3   2      349.09      423.05      7.82 o 
  -1   3   2       29.35       34.93      5.94 o 
   0   3   2      283.62      330.81      7.29 o 
   1   3   2        8.86        8.16      1.87 o 
   2   3   2      194.48      180.53      7.36 o 
   3   3   2      276.87      291.88      7.36 o 
   4   3   2       66.29       67.25      6.65 o 
   5   3   2      548.26      523.92     16.27 o 
   6   3   2       78.68       69.51      7.31 o 
   7   3   2       33.68       28.41      6.38 o 
   8   3   2      207.90      212.06     13.20 o 
   9   3   2        1.92       10.24      8.06 o 
 -12   4   2        7.52       12.23      9.89 o 
 -11   4   2      285.74      339.62     18.31 o 
 -10   4   2        0.19       -1.81      5.65 o 
  -9   4   2       42.15       34.70      7.05 o 
  -8   4   2      636.83      653.53     17.50 o 
  -7   4   2       51.50       51.71      5.64 o 
  -6   4   2      913.01      945.16     14.54 o 
  -5   4   2     1179.57     1177.69     16.00 o 
  -4   4   2        0.08        2.64      1.98 o 
  -3   4   2     1292.49     1421.09     20.68 o 
  -2   4   2      645.47      589.21     13.16 o 
  -1   4   2      466.51      532.47     11.50 o 
   0   4   2      923.80      925.70     18.80 o 
   1   4   2      339.60      356.51      7.51 o 
   2   4   2      624.29      629.30     10.20 o 
   3   4   2     1349.33     1284.55     22.78 o 
   4   4   2      145.02      155.12      7.88 o 
   5   4   2       56.68       32.37      5.26 o 
   6   4   2       16.21       22.92      5.24 o 
   7   4   2        6.39        6.93      6.97 o 
   8   4   2      196.05      180.99     12.54 o 
 -12   5   2       40.75       35.04     11.12 o 
 -11   5   2        0.26       -8.82      7.24 o 
 -10   5   2        0.63        4.48      7.37 o 
  -9   5   2       16.64       12.15      5.12 o 
  -8   5   2      260.76      274.18     11.47 o 
  -7   5   2      398.77      367.46     11.81 o 
  -6   5   2      670.80      653.55     11.97 o 
  -5   5   2     1554.16     1614.12     23.79 o 
  -4   5   2      337.43      307.21      7.54 o 
  -3   5   2      118.15      112.65      4.99 o 
  -2   5   2      767.65      767.65     19.47 o 
  -1   5   2      449.24      456.89     17.97 o 
   0   5   2     1718.52     1725.32     24.82 o 
   1   5   2      649.78      651.44     14.50 o 
   2   5   2        4.01        3.96      2.45 o 
   3   5   2       84.51       86.78      5.87 o 
   4   5   2      138.00      149.41      7.50 o 
   5   5   2        3.57        3.29      4.24 o 
   6   5   2      265.99      313.51     25.40 o 
   7   5   2       42.92       45.37      7.35 o 
   8   5   2        0.01       -5.92      8.67 o 
 -12   6   2        7.46       14.85      9.90 o 
 -11   6   2        0.01       -5.41      7.58 o 
 -10   6   2      280.55      286.31     15.91 o 
  -9   6   2       44.11       53.62      8.54 o 
  -8   6   2       11.56       20.06      5.88 o 
  -7   6   2      409.44      364.14     17.53 o 
  -6   6   2      120.43      126.55      7.72 o 
  -5   6   2      920.94     1020.72     21.20 o 
  -4   6   2      463.60      409.28     13.02 o 
  -3   6   2        2.83        2.01      2.81 o 
  -2   6   2      603.96      618.55     18.17 o 
  -1   6   2      710.53      649.98     18.41 o 
   0   6   2      264.12      272.62      9.27 o 
   1   6   2      387.70      384.51     10.97 o 
   2   6   2      151.71      157.24     15.96 o 
   3   6   2       86.54       77.44      8.05 o 
   4   6   2      269.91      239.89     18.45 o 
   5   6   2       23.37       10.71      4.77 o 
   6   6   2       27.64       21.98      8.31 o 
   7   6   2       23.94       21.19      9.64 o 
 -11   7   2       24.22       10.44      9.89 o 
 -10   7   2       29.56       22.82      8.10 o 
  -9   7   2      139.90      144.80     12.48 o 
  -8   7   2      123.97      121.94     13.21 o 
  -7   7   2        0.02        5.23      4.26 o 
  -6   7   2      102.67      107.18     10.11 o 
  -5   7   2      232.76      232.89      8.58 o 
  -4   7   2       37.07       33.99      7.00 o 
  -3   7   2       11.73        8.95      3.72 o 
  -2   7   2       77.03       78.73      8.03 o 
  -1   7   2      779.17      789.57     22.01 o 
   0   7   2       38.83       34.18      4.71 o 
   1   7   2      506.32      559.45     18.87 o 
   2   7   2        2.33        1.30      3.89 o 
   3   7   2       10.89        7.89      4.38 o 
   4   7   2       54.09       49.93     19.13 o 
   5   7   2       60.09       44.73     12.51 o 
   6   7   2       52.26       41.95     10.35 o 
 -11   8   2       63.95       59.51     10.84 o 
 -10   8   2      194.61      200.80     15.03 o 
  -9   8   2        0.70        1.48      5.87 o 
  -8   8   2       51.50       48.24      8.03 o 
  -7   8   2      151.42      159.87      9.32 o 
  -6   8   2       87.44       94.77      9.18 o 
  -5   8   2      177.13      155.72     13.77 o 
  -4   8   2      178.56      171.00     10.37 o 
  -3   8   2      273.69      286.48     26.53 o 
  -2   8   2      467.55      477.10     18.16 o 
  -1   8   2      109.68      107.55      7.88 o 
   0   8   2       77.32       69.29      7.55 o 
   1   8   2        9.42       12.00      4.74 o 
   2   8   2      196.53      198.86     10.67 o 
   3   8   2       20.81       23.05      9.09 o 
   4   8   2      100.92      117.01     15.13 o 
   5   8   2        0.18        1.08      7.85 o 
 -11   9   2       31.13       19.79      9.47 o 
 -10   9   2        0.11        0.90      7.40 o 
  -9   9   2       41.93       36.42      8.39 o 
  -8   9   2       27.36       22.45     10.09 o 
  -7   9   2      143.39      120.99     11.40 o 
  -6   9   2      225.91      237.06     13.92 o 
  -5   9   2        9.75        3.81      5.87 o 
  -4   9   2        5.52        8.30      6.48 o 
  -3   9   2      384.51      388.92     22.63 o 
  -2   9   2        4.41        4.60      7.04 o 
  -1   9   2       45.08       32.07      6.37 o 
   0   9   2        2.05        4.52      4.77 o 
   1   9   2       67.00       74.04     11.27 o 
   2   9   2      232.59      243.40     69.51 o 
   3   9   2       27.40       29.77     10.62 o 
   4   9   2       16.00        9.12     11.67 o 
 -10  10   2        9.16       -2.93     10.58 o 
  -9  10   2      103.96      113.00     17.54 o 
  -8  10   2       78.78       59.63     13.45 o 
  -7  10   2       44.44       46.04      9.13 o 
  -6  10   2       56.70       73.90      9.69 o 
  -5  10   2      121.43      143.40     14.29 o 
  -4  10   2      189.43      195.23     23.45 o 
  -3  10   2       44.03       40.84     11.35 o 
  -2  10   2       21.14       21.00      6.28 o 
  -1  10   2       34.04       42.07     15.12 o 
   0  10   2        2.21       -0.12      5.23 o 
   1  10   2        0.39       -7.83      8.49 o 
   2  10   2        5.18       -0.13      9.40 o 
  -9  11   2        0.70       -8.03      9.16 o 
  -8  11   2        4.82       13.48     11.16 o 
  -7  11   2       32.78       24.28      8.75 o 
  -6  11   2        0.03       -3.05      7.47 o 
  -5  11   2       97.46       93.45     13.08 o 
  -4  11   2      325.73      392.36     59.53 o 
  -3  11   2       17.18       21.06     10.65 o 
  -2  11   2       18.98        8.30      6.78 o 
  -1  11   2       32.88       30.18      7.72 o 
   0  11   2      200.75      228.21     29.39 o 
  -7  12   2        0.06        0.48      8.18 o 
  -6  12   2      198.97      165.47     18.04 o 
  -5  12   2        6.90        4.35      9.61 o 
  -4  12   2        0.01       -3.58      9.91 o 
  -3  12   2       41.39       29.53      9.04 o 
  -2  12   2        0.00       -4.16      6.30 o 
   3 -13   3        5.70       13.06      9.62 o 
   4 -13   3       55.05       46.89     11.68 o 
   5 -13   3        0.28        0.66     10.18 o 
   6 -13   3       25.12       17.83     11.79 o 
   0 -12   3        7.11        9.41      7.71 o 
   1 -12   3       15.95       17.64      8.28 o 
   2 -12   3      447.95      577.61     17.32 o 
   3 -12   3       16.72       22.97      8.92 o 
   4 -12   3       43.64       57.17     10.54 o 
   5 -12   3       25.79       21.54      9.71 o 
   6 -12   3        0.37        2.61      9.02 o 
   7 -12   3      362.57      380.16     43.30 o 
   8 -12   3       10.97        0.27      9.39 o 
  -2 -11   3       44.68       34.16     10.82 o 
  -1 -11   3       10.46       13.06      9.39 o 
   0 -11   3      298.49      313.19     24.47 o 
   1 -11   3       71.52       85.85      9.88 o 
   2 -11   3      223.13      242.77     15.31 o 
   3 -11   3        5.20       -3.81     10.09 o 
   4 -11   3        0.77        3.94      6.66 o 
   5 -11   3      154.98      180.18     15.60 o 
   6 -11   3        0.00       -1.26      8.15 o 
   7 -11   3       68.43       68.48     14.89 o 
   8 -11   3        0.69       -1.05      7.87 o 
   9 -11   3       26.87       30.12     12.86 o 
  -4 -10   3      135.50      191.39     24.71 o 
  -3 -10   3       22.30       30.08     19.02 o 
  -2 -10   3       80.03       68.29     10.29 o 
  -1 -10   3       55.84       34.23      8.50 o 
   0 -10   3       78.31       87.71     12.69 o 
   1 -10   3      161.70      159.91     14.74 o 
   2 -10   3       15.70        3.90      5.35 o 
   3 -10   3      214.79      240.42     15.72 o 
   4 -10   3        0.01        6.06      6.03 o 
   5 -10   3      188.52      202.17     22.13 o 
   6 -10   3       26.50       28.73     11.44 o 
   7 -10   3       17.47       17.66      7.52 o 
   8 -10   3        7.99       10.19      9.68 o 
   9 -10   3       11.60       18.02     11.65 o 
  10 -10   3       91.40       74.78     16.24 o 
  -5  -9   3        0.05      -18.38     11.13 o 
  -4  -9   3       53.41       73.39     24.96 o 
  -3  -9   3        5.44       -5.64     10.89 o 
  -2  -9   3        8.43       12.16     12.25 o 
  -1  -9   3      153.23      123.18     10.83 o 
   0  -9   3       69.41       71.12     10.76 o 
   1  -9   3        0.05       -2.57      4.42 o 
   2  -9   3      169.45      191.84     10.01 o 
   3  -9   3        1.72        2.46      5.17 o 
   4  -9   3       16.01       10.89      6.29 o 
   5  -9   3      744.93      863.07     26.35 o 
   6  -9   3       39.41       41.57      9.44 o 
   7  -9   3       57.08       64.85      8.78 o 
   8  -9   3      298.87      314.55     23.07 o 
   9  -9   3       13.43       10.99      6.73 o 
  10  -9   3      121.87      111.40     12.44 o 
  11  -9   3       45.86       37.46     10.25 o 
  -6  -8   3       16.72       12.72      9.07 o 
  -5  -8   3        9.37       10.96     25.25 o 
  -4  -8   3        3.32       16.65     10.04 o 
  -3  -8   3      116.72       83.39     19.79 o 
  -2  -8   3       53.97       44.41     16.06 o 
  -1  -8   3       12.81       34.87     12.84 o 
   0  -8   3       20.89        8.75      4.34 o 
   1  -8   3       18.79       15.73      4.33 o 
   2  -8   3        2.05        4.08      3.68 o 
   3  -8   3      643.28      674.19     20.07 o 
   4  -8   3        2.81       -0.87      4.50 o 
   5  -8   3       60.76       44.39      9.02 o 
   6  -8   3      329.82      368.14     19.87 o 
   7  -8   3      251.43      249.70     10.50 o 
   8  -8   3      121.63      122.70     10.76 o 
   9  -8   3       11.69       18.09      9.61 o 
  10  -8   3       73.63       82.15     12.48 o 
  11  -8   3       14.07       11.35      8.49 o 
  -7  -7   3       32.49       26.23      9.11 o 
  -6  -7   3       21.78       28.61      7.53 o 
  -5  -7   3        0.29       17.72     10.25 o 
  -4  -7   3        6.16       14.50     11.02 o 
  -3  -7   3       28.53       25.03      9.21 o 
  -2  -7   3      133.57      127.63     18.19 o 
  -1  -7   3       20.14       15.47      6.63 o 
   0  -7   3      163.57      188.19      9.84 o 
   1  -7   3      176.38      172.55      6.18 o 
   2  -7   3      253.67      280.77     12.55 o 
   3  -7   3       31.79       43.92     10.96 o 
   4  -7   3      173.34      176.64      9.12 o 
   5  -7   3      245.43      252.95     11.66 o 
   6  -7   3      193.15      198.88     13.65 o 
   7  -7   3      139.93      122.14      8.20 o 
   8  -7   3        0.10       -2.25      5.09 o 
   9  -7   3       16.22       24.44      7.75 o 
  10  -7   3       10.76        2.79      7.27 o 
  11  -7   3        0.34       -5.75      9.01 o 
  -8  -6   3       63.31       53.74     10.84 o 
  -7  -6   3       30.82       40.33      9.13 o 
  -6  -6   3        5.23        3.93      5.92 o 
  -5  -6   3        2.80       -3.99      8.56 o 
  -4  -6   3       25.57        9.47      6.38 o 
  -3  -6   3      511.38      577.85     25.17 o 
  -2  -6   3      138.66      149.65     10.70 o 
  -1  -6   3      206.87      214.66     13.66 o 
   0  -6   3      689.34      681.10     17.41 o 
   1  -6   3       53.61       64.93      4.19 o 
   2  -6   3     1307.30     1283.94     25.98 o 
   3  -6   3      595.56      670.61     14.65 o 
   4  -6   3      191.26      211.62      8.11 o 
   5  -6   3      694.95      755.47     15.53 o 
   6  -6   3       62.42       50.71      6.41 o 
   7  -6   3       64.15       48.33      7.26 o 
   8  -6   3       18.18       19.64      6.32 o 
   9  -6   3       36.57       25.13      8.95 o 
  10  -6   3       34.64       47.32      9.24 o 
  11  -6   3      239.82      288.50     28.45 o 
  -8  -5   3        1.79       16.79      9.90 o 
  -7  -5   3        0.66       -3.16      6.48 o 
  -6  -5   3       20.41       15.84      6.21 o 
  -5  -5   3      400.56      453.93     25.51 o 
  -4  -5   3      529.89      587.50     25.24 o 
  -3  -5   3      119.40      120.11     11.00 o 
  -2  -5   3      117.38      132.86      9.26 o 
  -1  -5   3       12.42        8.11      4.18 o 
   0  -5   3      445.31      458.02     11.44 o 
   1  -5   3     1805.69     1818.42     21.99 o 
   2  -5   3      187.74      177.14      9.51 o 
   3  -5   3      302.15      306.95      8.08 o 
   4  -5   3      572.67      540.15     10.58 o 
   5  -5   3      253.52      246.22      6.94 o 
   6  -5   3      168.31      150.43      6.73 o 
   7  -5   3      181.48      186.65     10.46 o 
   8  -5   3      799.67      835.54     21.24 o 
   9  -5   3      135.51      142.50     10.28 o 
  10  -5   3        4.47        2.82      7.10 o 
  11  -5   3        9.65       20.06      9.43 o 
  -9  -4   3        4.67       12.63     11.01 o 
  -8  -4   3       34.56       19.85      9.37 o 
  -7  -4   3      326.24      292.87     15.74 o 
  -6  -4   3       10.89        9.21      5.40 o 
  -5  -4   3       15.53       14.70      8.46 o 
  -4  -4   3       11.26       10.30      3.17 o 
  -3  -4   3       38.04       35.78      5.76 o 
  -2  -4   3     8797.40     9233.04    146.23 o 
  -1  -4   3     1136.85     1219.90     34.53 o 
   0  -4   3      760.35      815.66     31.82 o 
   1  -4   3      413.14      369.09      7.17 o 
   2  -4   3      106.16      102.43      4.13 o 
   3  -4   3     5894.95     6166.13     75.11 o 
   4  -4   3      385.04      331.43      7.44 o 
   5  -4   3       64.39       51.86      4.13 o 
   6  -4   3      928.96      941.51     16.78 o 
   7  -4   3       34.42       27.98      6.10 o 
   8  -4   3      245.46      229.97     10.10 o 
   9  -4   3       61.70       58.23      8.29 o 
  10  -4   3        2.24        2.77      6.66 o 
  11  -4   3       17.70        7.80      8.89 o 
 -10  -3   3        0.16       -2.66      7.17 o 
  -9  -3   3      119.89      142.42     11.15 o 
  -8  -3   3       34.80       18.75     10.31 o 
  -7  -3   3       73.80       80.81     13.06 o 
  -6  -3   3       24.25       27.03      4.48 o 
  -5  -3   3        1.03       -0.87      2.59 o 
  -4  -3   3      537.25      568.04     13.86 o 
  -3  -3   3      524.45      535.69     13.84 o 
  -2  -3   3      320.30      370.46     12.20 o 
  -1  -3   3      162.53      154.74      8.35 o 
   0  -3   3      233.78      233.30      9.45 o 
   1  -3   3      241.04      278.64      5.28 o 
   2  -3   3     1108.14     1028.98     15.08 o 
   3  -3   3        6.32        9.06      2.19 o 
   4  -3   3      165.01      159.57      5.80 o 
   5  -3   3       25.29       34.24      3.71 o 
   6  -3   3      168.17      155.18     11.71 o 
   7  -3   3       45.76       46.61      5.49 o 
   8  -3   3      183.31      160.64     13.49 o 
   9  -3   3       48.77       43.39      7.55 o 
  10  -3   3       51.61       50.62      8.99 o 
  11  -3   3        2.70       15.27      8.68 o 
 -10  -2   3        1.26        7.83      7.38 o 
  -9  -2   3       43.42       30.61     10.38 o 
  -8  -2   3      140.66      141.30     19.80 o 
  -7  -2   3        2.32       -3.12      4.26 o 
  -6  -2   3        3.24        2.88      4.75 o 
  -5  -2   3       33.22       27.08      3.62 o 
  -4  -2   3      233.07      219.85      5.20 o 
  -3  -2   3      977.95      973.08     13.09 o 
  -2  -2   3      536.28      622.14     13.18 o 
   0  -2   3      360.10      325.98      8.12 o 
   1  -2   3     2276.47     2246.92     36.62 o 
   2  -2   3       16.97       19.08      2.25 o 
   3  -2   3       35.66       39.84      3.00 o 
   4  -2   3      674.92      720.25     13.28 o 
   5  -2   3      108.14      105.24      5.79 o 
   6  -2   3      852.30      945.94     20.68 o 
   7  -2   3      233.16      222.30     11.25 o 
   8  -2   3       85.94       80.86      8.46 o 
   9  -2   3       39.25       50.22      7.97 o 
  10  -2   3       80.77       61.29     10.93 o 
  11  -2   3       41.27       63.43     12.53 o 
 -10  -1   3        7.82        7.30      7.78 o 
  -9  -1   3       51.08       65.24     11.27 o 
  -8  -1   3        1.50       -1.10      4.99 o 
  -7  -1   3       20.02       11.39      5.06 o 
  -6  -1   3       22.38       33.32     10.52 o 
  -5  -1   3       74.58       62.00      4.63 o 
  -4  -1   3     2186.90     2145.71     26.68 o 
  -3  -1   3      178.29      155.84      4.45 o 
  -2  -1   3     1442.73     1319.37     17.58 o 
  -1  -1   3      166.53      150.76      5.16 o 
   0  -1   3      155.55      175.03      3.98 o 
   1  -1   3     7866.77     7731.35    186.20 o 
   2  -1   3       83.53      129.49      4.16 o 
   3  -1   3      180.97      172.65      4.78 o 
   4  -1   3     4362.79     4347.40     48.65 o 
   5  -1   3      224.37      195.25      8.61 o 
   6  -1   3       66.46       80.65     12.64 o 
   7  -1   3        8.54        8.77      5.00 o 
   8  -1   3       20.20        8.70      6.32 o 
   9  -1   3      478.78      482.35     46.18 o 
  10  -1   3       68.53       68.45     11.54 o 
  11  -1   3        0.26        1.60      9.38 o 
 -11   0   3       68.20       55.20     11.04 o 
 -10   0   3        1.97       -2.30      6.74 o 
  -9   0   3        0.68       -0.02      5.38 o 
  -8   0   3        2.90       -3.59      4.96 o 
  -7   0   3      155.38      167.88     18.40 o 
  -6   0   3      898.71      839.95     30.39 o 
  -5   0   3       63.23       54.40      5.17 o 
  -4   0   3       62.14       53.04      5.15 o 
  -3   0   3     6030.92     6117.37     72.33 o 
  -2   0   3      756.39      775.96     15.74 o 
  -1   0   3     4904.11     5079.48     55.16 o 
   0   0   3      457.38      460.93     10.34 o 
   1   0   3     5299.81     5148.81     60.93 o 
   2   0   3      853.12      822.12     10.97 o 
   3   0   3       10.41       12.44      2.33 o 
   4   0   3       14.86       10.62      2.89 o 
   5   0   3      130.86      119.25      6.73 o 
   6   0   3        2.89        2.36      4.83 o 
   7   0   3        1.94        0.59      4.97 o 
   8   0   3        9.40       18.53      7.07 o 
   9   0   3        0.23        1.98      6.55 o 
  10   0   3        7.23        9.28      8.85 o 
 -11   1   3        8.82        7.92      8.44 o 
 -10   1   3      132.68      125.79     19.76 o 
  -9   1   3       72.87       61.40      9.38 o 
  -8   1   3       87.93       75.90      9.13 o 
  -7   1   3       16.62       11.29      5.61 o 
  -6   1   3       87.58      103.19      6.06 o 
  -5   1   3      876.91      980.73     17.27 o 
  -4   1   3      897.75      929.01     16.25 o 
  -3   1   3      979.09      990.27     13.05 o 
  -2   1   3      604.05      620.47     10.37 o 
  -1   1   3       83.73       76.60      3.00 o 
   0   1   3     1191.72     1144.50     14.41 o 
   1   1   3       12.07       10.83      1.71 o 
   2   1   3      866.68      896.34     16.16 o 
   3   1   3        0.33        1.83      2.09 o 
   4   1   3       55.29       48.84      5.89 o 
   5   1   3       10.96       12.90      3.97 o 
   6   1   3        0.27        6.97      5.11 o 
   7   1   3        8.47        7.33      5.35 o 
   8   1   3       10.70        2.42      6.10 o 
   9   1   3       38.43       25.17      8.85 o 
  10   1   3       16.67       27.91      9.95 o 
 -11   2   3        2.68       -0.97      7.97 o 
 -10   2   3       50.18       38.09      8.96 o 
  -9   2   3      125.47      129.16     13.07 o 
  -8   2   3       44.49       44.57      6.72 o 
  -7   2   3      742.02      786.82     20.22 o 
  -6   2   3      651.62      672.37     16.28 o 
  -5   2   3      254.60      281.00      6.77 o 
  -4   2   3      202.18      233.55      5.45 o 
  -3   2   3      317.86      283.89      5.35 o 
  -2   2   3      215.28      205.36      4.14 o 
  -1   2   3      662.61      674.81     11.32 o 
   0   2   3      309.25      325.86      7.52 o 
   1   2   3      212.46      207.72      5.85 o 
   2   2   3     1594.84     1494.02     21.75 o 
   3   2   3     1596.07     1655.71     25.31 o 
   4   2   3       65.02       69.67      5.28 o 
   5   2   3       19.71       15.97      3.77 o 
   6   2   3      132.43      128.93     10.09 o 
   7   2   3      677.20      732.23     24.44 o 
   8   2   3      376.22      380.70     30.78 o 
   9   2   3        2.92        9.45      7.47 o 
 -12   3   3        7.47       -0.27      9.65 o 
 -11   3   3        7.33       14.17      7.76 o 
 -10   3   3        0.35        2.31      5.86 o 
  -9   3   3      250.54      266.34     14.04 o 
  -8   3   3      534.88      592.67     17.63 o 
  -7   3   3      309.02      276.02     15.80 o 
  -6   3   3      324.00      322.33      8.86 o 
  -5   3   3     1138.61     1186.20     14.99 o 
  -4   3   3       69.11       60.34      3.40 o 
  -3   3   3     1964.54     2033.01     22.43 o 
  -2   3   3        2.90        1.17      1.19 o 
  -1   3   3     4007.16     4193.28     51.57 o 
   0   3   3     3168.33     3146.35     36.31 o 
   1   3   3      410.84      410.26      9.06 o 
   2   3   3      299.80      304.57      8.00 o 
   3   3   3      232.96      231.30      7.77 o 
   4   3   3        3.00        3.63      2.90 o 
   5   3   3      881.56      870.97     18.38 o 
   6   3   3      216.45      262.85     16.30 o 
   7   3   3       10.54        5.74      5.54 o 
   8   3   3       70.54       73.94      9.42 o 
   9   3   3       63.03       58.32     10.55 o 
 -12   4   3        8.71        9.27     10.19 o 
 -11   4   3      187.70      170.40     14.07 o 
 -10   4   3      208.37      194.27     28.13 o 
  -9   4   3       48.52       37.92      7.31 o 
  -8   4   3      225.98      211.47     10.28 o 
  -7   4   3      874.81      848.35     17.78 o 
  -6   4   3     3484.74     3639.52     41.41 o 
  -5   4   3      910.56      887.95     16.81 o 
  -4   4   3       64.77       88.96      4.94 o 
  -3   4   3     2599.04     2915.00     35.47 o 
  -2   4   3     1284.43     1180.33     21.43 o 
  -1   4   3      551.37      627.98     16.43 o 
   0   4   3      405.04      394.68     13.88 o 
   1   4   3       28.79       34.11      3.14 o 
   2   4   3        1.02       -0.23      2.21 o 
   3   4   3     1176.27     1133.38     23.79 o 
   4   4   3      588.31      581.10     14.06 o 
   5   4   3      185.75      214.46     11.06 o 
   6   4   3        0.02        0.23      4.66 o 
   7   4   3       27.29       26.19      6.96 o 
   8   4   3      105.19      106.11     13.81 o 
 -12   5   3      101.35      100.84     14.37 o 
 -11   5   3       12.03        5.98      8.28 o 
 -10   5   3      113.67      114.09     12.82 o 
  -9   5   3      151.50      127.04      9.50 o 
  -8   5   3      434.33      435.79     15.55 o 
  -7   5   3      148.63      120.74     11.11 o 
  -6   5   3      523.97      515.17     11.83 o 
  -5   5   3      431.27      477.85      9.47 o 
  -4   5   3      119.77      105.93      9.86 o 
  -3   5   3      111.19      124.06     10.56 o 
  -2   5   3      346.86      347.72     10.59 o 
  -1   5   3      148.56      186.75      9.72 o 
   0   5   3       69.08       69.18      4.44 o 
   1   5   3       10.49       11.41      2.77 o 
   2   5   3       37.23       27.83      5.53 o 
   3   5   3       51.04       48.21      5.32 o 
   4   5   3       65.95       70.57     12.06 o 
   5   5   3       57.05       57.57     10.12 o 
   6   5   3       32.73       32.99      6.58 o 
   7   5   3        0.01        4.72      6.07 o 
 -11   6   3       82.18       81.04     20.77 o 
 -10   6   3       50.11       37.18      8.48 o 
  -9   6   3        1.70       -2.97      5.65 o 
  -8   6   3      123.66      134.38     11.24 o 
  -7   6   3       27.87       25.24      6.03 o 
  -6   6   3        1.68        4.00      3.46 o 
  -5   6   3       11.77       12.95      3.93 o 
  -4   6   3        8.00        4.72      2.88 o 
  -3   6   3      262.84      263.25     10.24 o 
  -2   6   3      210.45      217.32      9.68 o 
  -1   6   3      771.49      782.38     21.49 o 
   0   6   3      245.26      258.72      9.67 o 
   1   6   3      182.53      191.39     15.16 o 
   2   6   3        0.93        1.04      3.35 o 
   3   6   3      294.56      284.29     16.90 o 
   4   6   3       15.21       16.11      5.76 o 
   5   6   3       26.06       21.31      5.70 o 
   6   6   3       62.43       74.00      8.47 o 
 -11   7   3        0.37       -6.89      8.44 o 
 -10   7   3       11.70       11.54      7.61 o 
  -9   7   3       43.68       41.49      8.56 o 
  -8   7   3      105.39      113.65     20.62 o 
  -7   7   3      309.39      342.09     16.45 o 
  -6   7   3        3.94        0.81      3.22 o 
  -5   7   3       49.11       42.33      4.96 o 
  -4   7   3     1268.91     1242.82     26.64 o 
  -3   7   3      117.53      113.97      8.20 o 
  -2   7   3      348.61      386.42     22.31 o 
  -1   7   3        0.00       -1.57      3.00 o 
   0   7   3      118.56      113.13      7.76 o 
   1   7   3      739.75      738.08     28.53 o 
   2   7   3        0.02       -0.05      4.11 o 
   3   7   3        0.25        4.02      4.89 o 
   4   7   3       13.79        8.35      6.56 o 
   5   7   3       94.54       71.06     11.75 o 
 -11   8   3       29.52       24.10      9.22 o 
 -10   8   3      325.32      372.25     34.53 o 
  -9   8   3       45.71       49.56      8.90 o 
  -8   8   3      180.19      143.72     11.95 o 
  -7   8   3       97.58      115.94     15.45 o 
  -6   8   3      501.60      481.89     19.77 o 
  -5   8   3      107.75       89.71     10.03 o 
  -4   8   3      150.48      139.62     12.71 o 
  -3   8   3       35.64       28.48      6.99 o 
  -2   8   3      110.27      112.63     10.61 o 
  -1   8   3      337.66      361.87     15.27 o 
   0   8   3        8.28        2.27      4.71 o 
   1   8   3       38.26       33.96      6.50 o 
   2   8   3      107.11      108.86     18.64 o 
   3   8   3       18.88       18.32      5.88 o 
   4   8   3        3.63        4.57     10.70 o 
 -10   9   3        1.50        3.01      7.34 o 
  -9   9   3        4.42       15.70      6.90 o 
  -8   9   3       21.91       28.61     10.68 o 
  -7   9   3        0.06        2.99      6.08 o 
  -6   9   3      100.70       99.54     10.29 o 
  -5   9   3      365.13      368.91     23.00 o 
  -4   9   3       85.95      108.35     15.26 o 
  -3   9   3       56.57       31.24      9.71 o 
  -2   9   3      162.09      184.83     28.80 o 
  -1   9   3      145.63      127.46     10.96 o 
   0   9   3        8.65       13.04      5.73 o 
   1   9   3        1.15       -3.06      4.80 o 
   2   9   3       25.47       14.94      6.50 o 
   3   9   3       69.40       69.31     13.80 o 
 -10  10   3        1.74       10.27     11.19 o 
  -9  10   3       57.01       74.58     14.53 o 
  -8  10   3       37.67       21.70     10.68 o 
  -7  10   3      101.87       85.06     10.91 o 
  -6  10   3        3.39       13.19      6.53 o 
  -5  10   3        0.63       -1.94      7.43 o 
  -4  10   3       79.22       60.04     31.27 o 
  -3  10   3        1.17       -0.71      7.29 o 
  -2  10   3       35.36       37.85      8.08 o 
  -1  10   3      191.32      207.22     14.21 o 
   0  10   3       34.01       32.26      7.72 o 
   1  10   3       26.68       22.02      6.99 o 
   2  10   3      118.16      123.16     25.63 o 
  -9  11   3       57.05       46.53     14.69 o 
  -8  11   3      169.06      161.53     27.12 o 
  -7  11   3       48.86       34.04      9.72 o 
  -6  11   3       11.95       15.25      9.05 o 
  -5  11   3       55.68       50.24     13.27 o 
  -4  11   3      119.70      109.66     25.13 o 
  -3  11   3       74.12       88.23     12.08 o 
  -2  11   3        0.03        0.64      6.40 o 
  -1  11   3       89.56       99.43     11.52 o 
   0  11   3       76.39       82.39     10.75 o 
  -6  12   3      119.42      138.54     17.45 o 
  -5  12   3       38.37       59.20     14.91 o 
  -4  12   3       20.27       20.49      9.00 o 
  -3  12   3        8.55        5.66      7.75 o 
   3 -13   4        0.21       -0.94      9.06 o 
   4 -13   4      155.50      195.28     17.75 o 
   5 -13   4        1.44        7.81      9.88 o 
   6 -13   4       47.82       48.58     12.91 o 
   0 -12   4       53.03       54.08      9.60 o 
   1 -12   4        2.20        2.07      7.35 o 
   2 -12   4      189.57      194.29     15.25 o 
   3 -12   4        0.05        6.08      7.91 o 
   4 -12   4       60.28       50.78     14.48 o 
   5 -12   4       21.69       15.27      9.21 o 
   6 -12   4       11.22       14.89     10.10 o 
   7 -12   4        6.13        2.89     10.05 o 
   8 -12   4        3.02        6.88      9.72 o 
  -2 -11   4       23.77       15.35      9.38 o 
  -1 -11   4       44.66       48.96      7.52 o 
   0 -11   4        0.27       -4.70      5.90 o 
   1 -11   4        8.04        7.88      6.31 o 
   2 -11   4       92.33       63.77      9.25 o 
   3 -11   4        0.02        7.75      6.85 o 
   4 -11   4      168.17      175.67     15.51 o 
   5 -11   4       52.63       44.97      9.81 o 
   6 -11   4        0.98       -0.66      7.69 o 
   7 -11   4      120.35       99.55     11.91 o 
   8 -11   4        0.13       -1.89      7.90 o 
   9 -11   4       79.60       55.46     14.36 o 
  -4 -10   4        1.81        8.50     13.24 o 
  -3 -10   4      139.93      168.51     31.06 o 
  -2 -10   4        7.97       17.88     16.14 o 
  -1 -10   4        2.02       -1.03      6.41 o 
   0 -10   4        6.89        1.94      5.05 o 
   1 -10   4      121.10      138.42     10.49 o 
   2 -10   4      170.94      176.39     18.83 o 
   3 -10   4        0.14       -3.22      5.56 o 
   4 -10   4        0.62        5.91      7.90 o 
   5 -10   4      139.63      134.45     13.06 o 
   6 -10   4      152.40      163.67     14.75 o 
   7 -10   4       82.51       71.03     10.22 o 
   8 -10   4        0.02       -2.53      9.42 o 
   9 -10   4       35.97       28.88     12.43 o 
  10 -10   4      129.49      126.60     30.40 o 
  -5  -9   4        0.23      -13.92     11.63 o 
  -4  -9   4        1.22       -7.82     10.16 o 
  -3  -9   4       12.67        0.47     13.52 o 
  -2  -9   4        0.80       -4.11     11.06 o 
  -1  -9   4      149.80      175.72     25.89 o 
   0  -9   4      221.83      220.49     10.43 o 
   1  -9   4      104.43       96.79      7.95 o 
   2  -9   4        0.31       -3.19      4.44 o 
   3  -9   4      103.84       95.53      9.82 o 
   4  -9   4      690.71      753.75     24.80 o 
   5  -9   4      333.15      401.48     17.66 o 
   6  -9   4      266.36      280.53     14.33 o 
   7  -9   4      105.46      106.81     12.44 o 
   8  -9   4       15.27        6.65      8.93 o 
   9  -9   4       17.22       16.75      7.02 o 
  10  -9   4       11.48        8.04     16.92 o 
  -6  -8   4        0.33        1.96     12.85 o 
  -5  -8   4        2.71        9.93     11.17 o 
  -4  -8   4       66.18       82.82     33.18 o 
  -3  -8   4        0.02       -1.53     10.13 o 
  -2  -8   4      157.61      168.84     17.05 o 
  -1  -8   4      270.02      275.80     28.09 o 
   0  -8   4        1.27        2.77      4.06 o 
   1  -8   4      193.11      207.61      8.60 o 
   2  -8   4      210.26      230.47     20.62 o 
   3  -8   4       22.53       16.94      5.25 o 
   4  -8   4      177.90      198.66     12.48 o 
   5  -8   4       18.83       15.46      5.21 o 
   6  -8   4       22.80        8.37      5.47 o 
   7  -8   4       11.21       10.09      4.16 o 
   8  -8   4       35.67       29.54      7.18 o 
   9  -8   4       11.24       14.48      9.34 o 
  10  -8   4      117.94      131.32     13.48 o 
  11  -8   4        6.95       10.90      8.58 o 
  -7  -7   4        5.28       -1.87      8.20 o 
  -6  -7   4       25.60       33.18     13.45 o 
  -5  -7   4      355.48      441.26     37.71 o 
  -4  -7   4       20.51       25.79     10.39 o 
  -3  -7   4       29.33       22.09      7.39 o 
  -2  -7   4       34.71       15.13      6.48 o 
  -1  -7   4       98.89      130.01     32.31 o 
   0  -7   4       94.87       84.78      6.07 o 
   1  -7   4       78.15       73.63      4.47 o 
   2  -7   4       10.81       18.27      4.37 o 
   3  -7   4      645.70      657.30     27.40 o 
   4  -7   4       55.63       64.42      6.46 o 
   5  -7   4        2.50        4.33      4.37 o 
   6  -7   4      350.85      373.86     14.50 o 
   7  -7   4      397.52      412.37     15.77 o 
   8  -7   4      291.07      320.77     18.78 o 
   9  -7   4        0.71       -6.29      5.91 o 
  10  -7   4        9.90       17.41      8.33 o 
  11  -7   4        9.63        3.79      9.69 o 
  -8  -6   4       76.82       71.84     11.86 o 
  -7  -6   4       28.47       37.48     14.32 o 
  -6  -6   4       41.87       39.41     13.55 o 
  -5  -6   4       41.41       33.12     10.89 o 
  -4  -6   4        0.02        2.23      6.01 o 
  -3  -6   4     2725.57     2906.07     58.74 o 
  -2  -6   4      512.50      584.32     19.53 o 
  -1  -6   4        7.60        4.79      4.89 o 
   0  -6   4      184.39      171.85      6.15 o 
   1  -6   4       22.93       22.68      2.45 o 
   2  -6   4     1606.61     1695.63     31.98 o 
   3  -6   4     1037.40     1073.18     17.82 o 
   4  -6   4       58.73       45.46      4.74 o 
   5  -6   4      521.66      554.85     13.04 o 
   6  -6   4      436.42      392.74     11.72 o 
   7  -6   4      295.54      255.25     13.53 o 
   8  -6   4      240.23      248.54     19.28 o 
   9  -6   4       41.73       34.63      8.10 o 
  10  -6   4      142.05      154.59     17.39 o 
  11  -6   4      218.30      266.56     27.10 o 
  -8  -5   4       23.39       23.99     10.06 o 
  -7  -5   4        0.07        8.35      6.46 o 
  -6  -5   4        3.06        1.47      5.39 o 
  -5  -5   4      892.78      945.86     35.62 o 
  -4  -5   4      878.34      917.41     23.50 o 
  -3  -5   4      138.76      135.52     13.76 o 
  -2  -5   4       12.19       16.34      4.69 o 
  -1  -5   4       85.50      101.74     20.40 o 
   0  -5   4      711.54      717.71     14.16 o 
   1  -5   4      437.85      361.59      8.64 o 
   2  -5   4       51.24       46.89      3.76 o 
   3  -5   4      266.07      247.18      7.33 o 
   4  -5   4      440.05      433.18     12.55 o 
   5  -5   4      195.62      205.95      7.02 o 
   6  -5   4       24.22       22.84      4.14 o 
   7  -5   4       19.79       14.84      5.26 o 
   8  -5   4       22.31       14.17      8.59 o 
   9  -5   4      282.68      289.70     14.34 o 
  10  -5   4        3.58        1.93      7.25 o 
  11  -5   4       14.29        2.96      8.71 o 
  -9  -4   4       55.36       44.07     18.11 o 
  -8  -4   4        0.03        2.39     15.34 o 
  -7  -4   4      184.23      189.20     24.23 o 
  -6  -4   4       59.11       50.68     10.21 o 
  -5  -4   4      498.82      501.41     20.03 o 
  -4  -4   4      941.27      963.52     17.99 o 
  -3  -4   4     1018.93     1110.92     23.68 o 
  -2  -4   4     3872.05     4110.77     80.38 o 
  -1  -4   4     1278.64     1347.39     40.40 o 
   0  -4   4      266.55      236.20      9.05 o 
   1  -4   4       15.95       19.90      2.46 o 
   2  -4   4       66.07       52.58      3.47 o 
   3  -4   4     1623.32     1761.47     22.65 o 
   4  -4   4      290.45      289.57      7.06 o 
   5  -4   4      520.00      572.07     11.09 o 
   6  -4   4      157.50      134.43      7.37 o 
   7  -4   4      773.66      810.60     16.44 o 
   8  -4   4       13.00        5.36      4.28 o 
   9  -4   4       63.40       59.54      8.63 o 
  10  -4   4       31.86       17.84      8.66 o 
  11  -4   4       27.09       25.37     10.06 o 
 -10  -3   4       18.95       25.38     12.76 o 
  -9  -3   4       86.24       77.34      9.59 o 
  -8  -3   4       20.13       14.31      6.87 o 
  -7  -3   4        0.03        1.34      4.09 o 
  -6  -3   4      122.86      127.82      7.07 o 
  -5  -3   4        0.76       -0.48      3.11 o 
  -4  -3   4        4.98        4.21      2.84 o 
  -3  -3   4      397.94      360.49      8.48 o 
  -2  -3   4      378.34      348.19     11.90 o 
  -1  -3   4        0.11       -0.64      3.60 o 
   0  -3   4      987.59      912.23     13.38 o 
   1  -3   4      426.32      371.44      9.10 o 
   2  -3   4      443.45      433.61      8.45 o 
   3  -3   4     4236.07     4053.91     50.53 o 
   4  -3   4      263.25      265.61      6.79 o 
   5  -3   4        0.23       -0.61      2.40 o 
   6  -3   4       32.90       26.16      4.07 o 
   7  -3   4       52.34       69.73      7.01 o 
   8  -3   4      422.50      420.55     20.25 o 
   9  -3   4      212.03      244.37     15.30 o 
  10  -3   4        1.51        0.66      6.86 o 
  11  -3   4       33.29       28.46      9.75 o 
 -10  -2   4       11.41       11.00      7.51 o 
  -9  -2   4       24.35       18.32      6.98 o 
  -8  -2   4      157.66      152.91     13.13 o 
  -7  -2   4      253.69      277.40     12.30 o 
  -6  -2   4       10.24       16.03      5.66 o 
  -5  -2   4       68.92       70.93      5.26 o 
  -4  -2   4     1281.52     1280.36     15.86 o 
  -3  -2   4      242.22      235.62      6.77 o 
  -2  -2   4        7.24        4.34      1.61 o 
   0  -2   4     3089.62     2935.57     45.83 o 
   1  -2   4     2175.87     2160.70     30.72 o 
   2  -2   4     2012.17     2035.40     24.73 o 
   3  -2   4      395.40      438.05      8.72 o 
   4  -2   4      595.74      547.10     15.21 o 
   5  -2   4       12.50       13.90      2.89 o 
   6  -2   4      134.37      116.25     12.02 o 
   7  -2   4      102.73       92.45      8.20 o 
   8  -2   4        4.19        0.85      4.50 o 
   9  -2   4       68.46       75.51      9.19 o 
  10  -2   4        4.55        3.19      7.45 o 
  11  -2   4        1.14       12.60     10.43 o 
 -11  -1   4       34.77       22.90      9.64 o 
 -10  -1   4       33.62       34.04     10.86 o 
  -9  -1   4      128.69      126.92     11.65 o 
  -8  -1   4       18.24       15.27      6.00 o 
  -7  -1   4       88.19       95.92      8.79 o 
  -6  -1   4      161.57      188.61     13.25 o 
  -5  -1   4      191.80      174.57      7.66 o 
  -4  -1   4     1192.77     1125.21     18.46 o 
  -3  -1   4     1058.92     1047.57     14.73 o 
  -2  -1   4        6.62        9.28      2.00 o 
  -1  -1   4       84.87       80.31      3.12 o 
   0  -1   4     2578.97     2522.04     35.50 o 
   1  -1   4     4951.54     4813.02    104.93 o 
   2  -1   4      169.81      150.14      3.81 o 
   3  -1   4       29.25       44.71      2.84 o 
   4  -1   4      124.88      102.50      5.51 o 
   5  -1   4      321.58      309.52      9.48 o 
   6  -1   4       69.79       58.44      6.52 o 
   7  -1   4       45.85       45.51      5.89 o 
   8  -1   4        1.22        1.56      5.89 o 
   9  -1   4        0.27        0.71      7.14 o 
  10  -1   4       35.47       25.07      9.40 o 
 -11   0   4      292.89      305.04     21.40 o 
 -10   0   4      148.80      150.98     19.51 o 
  -9   0   4      130.87      126.53     11.74 o 
  -8   0   4      318.48      324.22     16.92 o 
  -7   0   4        0.41        5.59      4.57 o 
  -6   0   4      343.35      384.44     15.18 o 
  -5   0   4       38.56       37.41      6.45 o 
  -4   0   4      545.27      535.47     13.76 o 
  -3   0   4      822.50      824.54     15.35 o 
  -2   0   4     1935.48     1855.16     28.03 o 
  -1   0   4       45.31       35.33      2.23 o 
   0   0   4     1686.36     1749.91     28.05 o 
   1   0   4     3655.06     3726.86     41.34 o 
   2   0   4      126.58      146.34      4.09 o 
   3   0   4       12.64       12.53      2.03 o 
   4   0   4      126.06      137.69      5.52 o 
   5   0   4        1.20        0.91      2.73 o 
   6   0   4      273.41      264.39     16.59 o 
   7   0   4      643.51      619.70     18.44 o 
   8   0   4        5.55        5.23      6.49 o 
   9   0   4        1.40       11.44      9.29 o 
  10   0   4       61.00       54.86     11.47 o 
 -11   1   4       11.31       19.86      9.02 o 
 -10   1   4       96.32       83.59     11.08 o 
  -9   1   4       78.51       79.92     14.72 o 
  -8   1   4       71.57       74.45      9.04 o 
  -7   1   4      138.07      138.38     10.34 o 
  -6   1   4      921.14      960.92     19.88 o 
  -5   1   4       11.88       11.27      3.00 o 
  -4   1   4     1200.95     1231.08     16.74 o 
  -3   1   4      384.71      408.18      9.15 o 
  -2   1   4     2286.28     2289.15     27.14 o 
  -1   1   4     7374.22     7783.39     76.56 o 
   0   1   4      287.72      311.82      5.67 o 
   1   1   4        8.84        7.46      1.60 o 
   2   1   4      202.50      196.42      6.94 o 
   3   1   4       79.84       78.79      7.93 o 
   4   1   4      778.05      727.54     13.58 o 
   5   1   4      344.89      347.19     11.07 o 
   6   1   4       13.03       11.76      4.40 o 
   7   1   4      311.17      283.52     14.33 o 
   8   1   4      119.59      108.18     19.87 o 
   9   1   4      238.75      216.49     16.46 o 
 -11   2   4       42.46       37.21     10.15 o 
 -10   2   4       17.32        8.98      7.17 o 
  -9   2   4      435.57      425.32     19.07 o 
  -8   2   4      260.87      284.21     14.33 o 
  -7   2   4      996.77     1087.34     23.50 o 
  -6   2   4     1182.57     1139.03     24.20 o 
  -5   2   4      241.73      238.14      5.52 o 
  -4   2   4     2471.50     2650.80     27.83 o 
  -3   2   4     1943.07     1893.98     19.80 o 
  -2   2   4     1276.40     1389.62     17.22 o 
  -1   2   4     2421.49     2497.61     27.39 o 
   0   2   4        4.83        8.03      1.31 o 
   1   2   4       13.37        7.25      1.99 o 
   2   2   4     2453.94     2406.31     36.58 o 
   3   2   4     1415.49     1406.73     22.89 o 
   4   2   4       11.01       15.76      3.71 o 
   5   2   4      127.61      125.68      7.76 o 
   6   2   4        0.16        1.40      4.37 o 
   7   2   4       88.94      105.99     17.51 o 
   8   2   4      561.11      606.43     22.95 o 
   9   2   4       16.40       10.10      8.40 o 
 -12   3   4        1.94        8.57     10.48 o 
 -11   3   4       12.03       19.49      9.10 o 
 -10   3   4       11.42        6.66      6.19 o 
  -9   3   4       71.07       79.20      8.93 o 
  -8   3   4      518.14      522.83     16.53 o 
  -7   3   4      765.04      742.91     15.52 o 
  -6   3   4      571.31      600.74     13.66 o 
  -5   3   4     1090.42     1073.74     13.53 o 
  -4   3   4      200.96      218.54      5.78 o 
  -3   3   4     1185.16     1183.56     15.06 o 
  -2   3   4     1038.39     1115.40     15.09 o 
  -1   3   4       90.85      103.06      4.09 o 
   0   3   4       44.66       46.51      3.60 o 
   1   3   4        2.55        5.84      2.45 o 
   2   3   4        2.40        4.64      3.18 o 
   3   3   4      143.02      151.02      8.71 o 
   4   3   4       47.17       38.70      5.15 o 
   5   3   4        1.50        5.27      3.95 o 
   6   3   4      252.16      275.97     13.56 o 
   7   3   4        2.75       -4.09      5.25 o 
   8   3   4      102.16      100.84     24.38 o 
 -12   4   4       36.93       19.53     10.54 o 
 -11   4   4       57.62       52.21      9.83 o 
 -10   4   4       48.18       41.08      9.14 o 
  -9   4   4       46.12       58.93     12.80 o 
  -8   4   4      263.45      195.74     50.61 o 
  -7   4   4       19.02       20.90      4.52 o 
  -6   4   4      113.25      131.93      7.23 o 
  -5   4   4       61.82       50.08      5.50 o 
  -4   4   4        9.39        4.44      2.23 o 
  -3   4   4      305.65      278.72     12.19 o 
  -2   4   4       48.32       59.09      3.99 o 
  -1   4   4        1.22        3.42      2.45 o 
   0   4   4       44.20       53.33      6.14 o 
   1   4   4      100.33      110.01      6.57 o 
   2   4   4      757.73      751.11     23.40 o 
   3   4   4       54.42       60.72      5.84 o 
   4   4   4        0.83        5.13      3.82 o 
   5   4   4       96.78       94.55      8.39 o 
   6   4   4        0.31        4.89      5.30 o 
   7   4   4       38.05       33.55      7.37 o 
   8   4   4       56.37       49.66      9.25 o 
 -12   5   4        0.17        8.87      9.88 o 
 -11   5   4       38.14       30.22      9.67 o 
 -10   5   4        9.15        3.73      6.96 o 
  -9   5   4       77.82       90.71     13.59 o 
  -8   5   4      655.19      652.64     16.65 o 
  -7   5   4       69.39       84.21      6.89 o 
  -6   5   4       14.58       11.64      3.32 o 
  -5   5   4      492.36      470.79     14.25 o 
  -4   5   4       12.74        9.87      3.88 o 
  -3   5   4       52.76       50.48      5.25 o 
  -2   5   4       17.72       18.40      4.50 o 
  -1   5   4        0.56        4.21      2.51 o 
   0   5   4     1569.87     1453.25     23.29 o 
   1   5   4      113.94       97.77      6.77 o 
   2   5   4       74.07       85.64     12.89 o 
   3   5   4      132.49      118.12     10.75 o 
   4   5   4      405.44      417.98     19.36 o 
   5   5   4       49.11       53.98      7.37 o 
   6   5   4        0.34        0.91      5.52 o 
   7   5   4        0.26        0.00      6.56 o 
 -11   6   4      227.29      218.99     18.04 o 
 -10   6   4       83.85       61.86     12.74 o 
  -9   6   4      276.48      284.71     15.98 o 
  -8   6   4      173.21      208.12     14.67 o 
  -7   6   4      261.60      246.55     13.65 o 
  -6   6   4       26.41       23.90      4.49 o 
  -5   6   4      409.72      378.42     12.37 o 
  -4   6   4       10.75       15.59      4.11 o 
  -3   6   4      443.39      446.68     13.66 o 
  -2   6   4      686.07      690.12     17.23 o 
  -1   6   4        8.66        5.39      3.42 o 
   0   6   4      225.09      222.50     20.10 o 
   1   6   4      360.80      335.03     12.22 o 
   2   6   4      272.74      292.90     13.04 o 
   3   6   4       19.80       20.06      5.57 o 
   4   6   4      101.41       92.27      9.31 o 
   5   6   4        1.42        4.28      5.32 o 
   6   6   4       35.01       44.61      9.38 o 
 -11   7   4       14.96       15.80     10.77 o 
 -10   7   4       12.51       13.61      7.39 o 
  -9   7   4       39.85       33.47      7.86 o 
  -8   7   4       28.70       19.75      6.59 o 
  -7   7   4      365.83      348.77     16.86 o 
  -6   7   4      364.65      342.54     13.07 o 
  -5   7   4      161.64      140.39      8.39 o 
  -4   7   4      141.10      166.26     18.62 o 
  -3   7   4      245.96      240.61     11.60 o 
  -2   7   4      175.30      203.96     12.70 o 
  -1   7   4       18.92       12.34      4.47 o 
   0   7   4        3.16       -0.13      4.18 o 
   1   7   4      277.99      279.35     13.37 o 
   2   7   4        9.42        9.76      5.04 o 
   3   7   4       52.31       50.92      7.84 o 
   4   7   4       12.42        3.63      5.97 o 
   5   7   4        7.40        2.27      6.83 o 
 -11   8   4        0.02       -3.67      7.74 o 
 -10   8   4       19.55       23.88      8.46 o 
  -9   8   4       14.35       15.57      9.29 o 
  -8   8   4       75.66       53.56     10.31 o 
  -7   8   4       48.59       46.21      7.30 o 
  -6   8   4        0.29        5.87      5.02 o 
  -5   8   4      272.40      266.43     13.76 o 
  -4   8   4        2.45        3.28      5.08 o 
  -3   8   4       43.03       38.95      8.62 o 
  -2   8   4      304.69      312.84     19.22 o 
  -1   8   4       48.98       56.15      8.16 o 
   0   8   4        0.39       11.47      4.97 o 
   1   8   4      114.24      108.09     11.55 o 
   2   8   4        6.50        5.38      6.47 o 
   3   8   4       50.28       36.63      9.16 o 
   4   8   4        9.70       12.51      8.91 o 
 -10   9   4      185.26      199.72     15.38 o 
  -9   9   4       41.74       23.69      8.81 o 
  -8   9   4       24.07       29.45     10.93 o 
  -7   9   4        1.40        5.37      7.97 o 
  -6   9   4       30.25       22.25      8.26 o 
  -5   9   4      534.70      533.24     26.70 o 
  -4   9   4      135.99      126.58     17.29 o 
  -3   9   4       25.43       34.05     10.16 o 
  -2   9   4       14.50       22.20      6.59 o 
  -1   9   4      396.18      392.07     30.67 o 
   0   9   4      114.39      134.67     11.85 o 
   1   9   4       59.94       55.06      8.36 o 
   2   9   4        9.46       11.01      6.44 o 
   3   9   4      132.76      133.00     20.06 o 
  -9  10   4        8.94        5.34     10.02 o 
  -8  10   4        0.17       11.08     10.63 o 
  -7  10   4      413.89      421.53     69.45 o 
  -6  10   4      121.80      123.23     11.95 o 
  -5  10   4       11.52        6.69      9.05 o 
  -4  10   4       59.34       33.59     17.69 o 
  -3  10   4        0.60        2.23      6.13 o 
  -2  10   4       71.78       65.03     10.95 o 
  -1  10   4      183.50      178.44     24.50 o 
   0  10   4      107.86      121.38     20.68 o 
   1  10   4       93.60      103.61     11.12 o 
  -8  11   4        5.15        5.00      9.78 o 
  -7  11   4       10.67        6.00     10.70 o 
  -6  11   4        0.00        4.64      7.86 o 
  -5  11   4       31.89       28.59     19.45 o 
  -4  11   4        5.08        6.99      9.85 o 
  -3  11   4       53.09       52.90     10.42 o 
  -2  11   4        9.05       13.31      7.55 o 
  -1  11   4       61.48       76.37     13.78 o 
   2 -13   5        5.78        7.82      9.22 o 
   3 -13   5       19.48       28.21     11.47 o 
   4 -13   5       10.80        2.70      9.58 o 
   5 -13   5        4.04       10.12     10.33 o 
   6 -13   5       81.11       82.93     29.56 o 
   0 -12   5       11.49       14.18      7.82 o 
   1 -12   5        0.28        1.66      7.18 o 
   2 -12   5       18.97        9.88      8.41 o 
   3 -12   5        2.16       -8.33      7.24 o 
   4 -12   5       82.00       75.58     11.72 o 
   5 -12   5       58.81       48.59     10.53 o 
   6 -12   5       28.33       25.34     10.27 o 
   7 -12   5        0.01       -4.34     10.29 o 
   8 -12   5        3.90       12.15     10.09 o 
  -2 -11   5        2.15       -9.83     16.36 o 
  -1 -11   5       52.60       34.95      8.31 o 
   0 -11   5       29.28       34.93      8.79 o 
   1 -11   5        5.85        0.17      5.98 o 
   2 -11   5       50.70       38.00      8.35 o 
   3 -11   5      110.72      132.31     12.64 o 
   4 -11   5      372.34      451.07     20.33 o 
   5 -11   5       73.70       86.05     11.84 o 
   6 -11   5      118.06      130.98     14.31 o 
   7 -11   5       90.70      110.11     12.58 o 
   8 -11   5        5.09       11.11      8.62 o 
   9 -11   5       17.37       29.94     13.26 o 
  -4 -10   5        0.10       14.21     13.56 o 
  -3 -10   5       29.48       12.16     16.82 o 
  -2 -10   5       66.54       32.92     19.15 o 
  -1 -10   5        0.04        3.03      6.38 o 
   0 -10   5       14.63       20.46      8.85 o 
   1 -10   5        8.88        2.97      5.20 o 
   2 -10   5       43.25       54.29     16.65 o 
   3 -10   5      106.27      125.82     11.36 o 
   4 -10   5        6.53        5.32      6.42 o 
   5 -10   5       93.22       79.85     10.61 o 
   6 -10   5        6.87       -2.42      8.30 o 
   7 -10   5        4.15        1.27      7.06 o 
   8 -10   5        0.27        1.42      9.21 o 
   9 -10   5       22.29       56.42     14.62 o 
  10 -10   5        2.38        1.90     11.63 o 
  -5  -9   5        4.23        9.39     12.23 o 
  -4  -9   5       15.61       22.37     17.56 o 
  -3  -9   5       14.81       -1.02     13.56 o 
  -2  -9   5       57.93       52.29     17.08 o 
  -1  -9   5       25.29       16.14      6.35 o 
   0  -9   5       10.75        4.59      3.94 o 
   1  -9   5        2.66        3.22      3.76 o 
   2  -9   5      158.13      161.94     12.90 o 
   3  -9   5      267.65      290.64     23.50 o 
   4  -9   5       63.78       66.43      9.08 o 
   5  -9   5       18.68       14.92      8.09 o 
   6  -9   5      103.50      101.87     15.22 o 
   7  -9   5      159.83      166.41     12.57 o 
   8  -9   5        1.48       11.48     10.11 o 
   9  -9   5        1.01        2.86      6.59 o 
  10  -9   5       11.03       15.29      8.75 o 
  -6  -8   5       53.15       39.13     15.23 o 
  -5  -8   5        0.29       11.99     11.28 o 
  -4  -8   5      512.85      504.61     38.22 o 
  -3  -8   5      167.33      175.61     18.66 o 
  -2  -8   5        0.10       -4.09      7.41 o 
  -1  -8   5      284.70      261.76     14.79 o 
   0  -8   5        6.28        7.82      3.66 o 
   1  -8   5      691.26      691.07     15.55 o 
   2  -8   5     1082.46     1130.27     26.16 o 
   3  -8   5       52.49       45.33      6.85 o 
   4  -8   5      521.49      534.37     19.25 o 
   5  -8   5      182.80      176.09     10.81 o 
   6  -8   5       50.17       35.80      6.78 o 
   7  -8   5        2.57        6.87      4.26 o 
   8  -8   5        0.00        0.23      5.57 o 
   9  -8   5       55.82       62.02     15.11 o 
  10  -8   5      377.24      474.56     21.23 o 
  11  -8   5      152.50      218.72     21.15 o 
  -7  -7   5        1.55       -0.28      7.76 o 
  -6  -7   5      194.77      173.15     28.26 o 
  -5  -7   5      548.89      613.28     61.76 o 
  -4  -7   5       34.24       37.98      9.14 o 
  -3  -7   5        8.04        7.14      6.38 o 
  -2  -7   5        0.04        2.18      5.30 o 
  -1  -7   5      470.94      473.42     13.73 o 
   0  -7   5      782.90      758.97     13.00 o 
   1  -7   5      111.77       98.26      4.99 o 
   2  -7   5      569.51      589.31     16.50 o 
   3  -7   5       57.83       54.10     16.59 o 
   4  -7   5       64.65       76.11      6.86 o 
   5  -7   5        3.43        8.98      4.79 o 
   6  -7   5       41.50       26.52      5.92 o 
   7  -7   5       98.14       79.21      7.85 o 
   8  -7   5      471.36      516.95     19.28 o 
   9  -7   5        2.33        7.46      6.74 o 
  10  -7   5        3.20       -0.51      7.21 o 
  11  -7   5        3.76       11.23     10.19 o 
  -8  -6   5       70.75       58.57     12.36 o 
  -7  -6   5        0.85        3.14      6.91 o 
  -6  -6   5       70.19       53.29     13.69 o 
  -5  -6   5       93.60       94.65     16.42 o 
  -4  -6   5       18.74       21.41      6.31 o 
  -3  -6   5     1971.75     2125.54     46.95 o 
  -2  -6   5        3.81       11.02      5.14 o 
  -1  -6   5        3.37        0.82      2.85 o 
   0  -6   5       46.60       47.60      4.31 o 
   1  -6   5       20.48       19.84      2.82 o 
   2  -6   5     2030.32     2152.21     38.49 o 
   3  -6   5        0.85        2.27      2.50 o 
   4  -6   5      168.78      184.15      9.26 o 
   5  -6   5        0.03        2.38      3.20 o 
   6  -6   5      375.53      358.98     12.44 o 
   7  -6   5      145.09       98.99      9.73 o 
   8  -6   5        1.59        4.19      5.84 o 
   9  -6   5        8.86        7.50      6.81 o 
  10  -6   5       65.15       52.83     12.67 o 
  11  -6   5       46.47       39.90     12.91 o 
  -8  -5   5        4.51        8.86     12.12 o 
  -7  -5   5       13.45       16.37      9.52 o 
  -6  -5   5       43.81       34.20     11.19 o 
  -5  -5   5       48.10       77.04     12.97 o 
  -4  -5   5       11.92        4.46      5.85 o 
  -3  -5   5      265.97      258.26     11.70 o 
  -2  -5   5      123.68      145.21     10.01 o 
  -1  -5   5      244.03      228.58     12.43 o 
   0  -5   5        4.55        6.09      1.96 o 
   1  -5   5       28.85       26.93      3.14 o 
   2  -5   5     1205.59     1206.85     18.39 o 
   3  -5   5        5.13        1.61      2.31 o 
   4  -5   5      111.97      118.40     12.49 o 
   5  -5   5      165.02      166.07      7.70 o 
   6  -5   5      110.98      124.90      7.08 o 
   7  -5   5       78.60       82.00      9.79 o 
   8  -5   5     1007.18     1061.41     28.48 o 
   9  -5   5       35.55       29.39      7.08 o 
  10  -5   5       32.36       28.02      9.25 o 
  11  -5   5       43.56       30.80     10.68 o 
  -9  -4   5       47.04       50.50     12.74 o 
  -8  -4   5      119.55      116.89     14.29 o 
  -7  -4   5        3.06        2.27      9.45 o 
  -6  -4   5       49.35       41.33      6.97 o 
  -5  -4   5      377.22      356.28     17.31 o 
  -4  -4   5      340.90      345.02     14.81 o 
  -3  -4   5       87.35       74.27      6.80 o 
  -2  -4   5        1.37        5.76      3.53 o 
  -1  -4   5        1.41       12.71      5.72 o 
   0  -4   5     2755.19     2787.71     44.20 o 
   1  -4   5      528.09      537.06     12.79 o 
   2  -4   5       15.47       14.59      2.68 o 
   3  -4   5      281.09      269.90      7.65 o 
   4  -4   5       26.41       21.32      3.51 o 
   5  -4   5      386.00      395.66      9.30 o 
   6  -4   5     1018.79     1043.29     18.67 o 
   7  -4   5       16.13        9.08      4.05 o 
   8  -4   5       29.88       38.78      6.11 o 
   9  -4   5       50.89       52.28     13.28 o 
  10  -4   5       17.99       14.41      9.87 o 
  11  -4   5       68.29       53.89     11.92 o 
 -10  -3   5       35.95       17.77     12.25 o 
  -9  -3   5        6.48        8.38      6.25 o 
  -8  -3   5        7.10       10.58      5.31 o 
  -7  -3   5       64.24       62.31      9.01 o 
  -6  -3   5        0.14       -4.05      3.68 o 
  -5  -3   5     2428.05     2553.66     42.20 o 
  -4  -3   5       23.54       29.60      5.09 o 
  -3  -3   5       70.98       57.46      3.94 o 
  -2  -3   5        2.23        1.50      2.41 o 
   0  -3   5     1273.50     1236.72     26.66 o 
   1  -3   5      212.05      207.45      7.00 o 
   2  -3   5       65.20       75.63      3.54 o 
   3  -3   5      587.40      531.19     10.90 o 
   4  -3   5     1001.51      958.86     14.55 o 
   5  -3   5       35.68       39.33      3.69 o 
   6  -3   5      157.21      153.64      7.44 o 
   7  -3   5        6.07       10.51      3.87 o 
   8  -3   5      403.97      416.23     30.81 o 
   9  -3   5       95.24       83.13     11.73 o 
  10  -3   5        0.18        3.20      7.30 o 
  11  -3   5       20.75       16.22     10.25 o 
 -10  -2   5       34.26       38.80      8.87 o 
  -9  -2   5       83.23       83.79     11.99 o 
  -8  -2   5       31.91       34.30      7.16 o 
  -7  -2   5      633.78      643.23     22.82 o 
  -6  -2   5       10.62        4.55      3.78 o 
  -5  -2   5        6.35        6.15      3.03 o 
  -4  -2   5      171.54      184.98      6.50 o 
  -3  -2   5      251.98      252.16      6.78 o 
  -2  -2   5        1.53        2.20      1.43 o 
  -1  -2   5      448.34      466.42      8.27 o 
   0  -2   5      823.61      862.43     13.09 o 
   1  -2   5      382.27      376.41      7.13 o 
   2  -2   5      106.45      152.95      4.59 o 
   3  -2   5      130.51      141.39      4.49 o 
   4  -2   5       72.37       86.61      4.89 o 
   5  -2   5        0.08        4.01      2.68 o 
   6  -2   5      366.42      379.20     10.06 o 
   7  -2   5        0.03       -4.54      4.06 o 
   8  -2   5        0.11       -0.96      4.99 o 
   9  -2   5       17.82       17.72      7.12 o 
  10  -2   5        1.86       -2.99      7.37 o 
 -11  -1   5       51.27       63.00     11.67 o 
 -10  -1   5       57.67       62.20     12.50 o 
  -9  -1   5        0.41        2.05      5.81 o 
  -8  -1   5        0.54        5.92      5.54 o 
  -7  -1   5      295.06      273.71     21.17 o 
  -6  -1   5        2.10        5.80      3.62 o 
  -5  -1   5      145.68      158.42      7.73 o 
  -4  -1   5        2.62        0.84      2.37 o 
  -3  -1   5      311.98      340.23     11.61 o 
  -2  -1   5     2068.85     2019.80     30.30 o 
  -1  -1   5      280.02      227.45      5.71 o 
   0  -1   5     1685.93     1788.03     23.93 o 
   1  -1   5     1521.70     1593.90     20.46 o 
   2  -1   5        8.74        8.57      1.69 o 
   3  -1   5      517.17      473.71     12.74 o 
   4  -1   5      492.69      547.17     10.19 o 
   5  -1   5        0.18        3.21      2.70 o 
   6  -1   5      242.93      258.04     10.54 o 
   7  -1   5      197.63      218.20     10.83 o 
   8  -1   5      144.25      137.36     13.53 o 
   9  -1   5       51.79       42.34     10.18 o 
  10  -1   5        1.10        7.97      9.26 o 
 -11   0   5        1.82       13.38      8.65 o 
 -10   0   5      141.25      125.18     21.39 o 
  -9   0   5       81.79       72.51      9.56 o 
  -8   0   5      194.18      224.42     16.23 o 
  -7   0   5     1025.67     1016.63     25.57 o 
  -6   0   5        7.78        8.94      3.80 o 
  -5   0   5     1235.31     1288.33     24.16 o 
  -4   0   5      368.60      248.55      8.39 o 
  -3   0   5       42.20       38.00      3.02 o 
  -2   0   5     1728.21     1706.34     24.10 o 
  -1   0   5       35.22       30.39      2.37 o 
   0   0   5       78.84      105.57      4.30 o 
   1   0   5     4935.52     4996.69     54.94 o 
   2   0   5     4039.74     4051.14     37.49 o 
   3   0   5       51.84       55.82      3.49 o 
   4   0   5       15.22       11.83      3.40 o 
   5   0   5      328.37      324.79      9.81 o 
   6   0   5      772.39      760.34     16.26 o 
   7   0   5     1324.01     1440.15     45.60 o 
   8   0   5        7.88        7.97      6.88 o 
   9   0   5       36.44       25.13      9.08 o 
  10   0   5       74.26       77.57     19.65 o 
 -11   1   5       28.68       33.44      9.96 o 
 -10   1   5      101.11      121.68     16.88 o 
  -9   1   5      898.46      961.58     36.14 o 
  -8   1   5       82.96       85.06     14.55 o 
  -7   1   5      510.48      488.15     17.05 o 
  -6   1   5      542.97      482.47     12.38 o 
  -5   1   5       29.58       36.27      3.68 o 
  -4   1   5      780.09      836.16     13.95 o 
  -3   1   5      282.65      301.58      6.35 o 
  -2   1   5     1486.95     1544.26     22.71 o 
  -1   1   5     1812.67     1862.65     20.22 o 
   0   1   5     2171.28     2227.02     23.10 o 
   1   1   5       67.56       63.91      2.65 o 
   2   1   5      238.44      224.75      7.68 o 
   3   1   5      187.87      213.09      9.41 o 
   4   1   5      873.09      905.40     16.24 o 
   5   1   5      388.30      409.10     12.46 o 
   6   1   5        2.97        3.41      4.11 o 
   7   1   5      457.42      499.74     18.03 o 
   8   1   5        3.49       -2.96      6.46 o 
   9   1   5      184.01      194.41     18.45 o 
 -11   2   5       38.23       42.01     16.45 o 
 -10   2   5        2.81       10.95      7.10 o 
  -9   2   5      353.36      336.28     19.18 o 
  -8   2   5       74.18       65.00      9.44 o 
  -7   2   5      818.63      842.18     20.17 o 
  -6   2   5      155.58      150.80      7.82 o 
  -5   2   5      166.54      176.88      6.51 o 
  -4   2   5      135.62      180.99      6.56 o 
  -3   2   5      127.90      132.72      6.40 o 
  -2   2   5       70.25      110.26      4.25 o 
  -1   2   5      166.31      154.76      7.20 o 
   0   2   5      141.38      165.06      4.55 o 
   1   2   5      478.63      518.15     10.03 o 
   2   2   5     1456.96     1500.30     23.16 o 
   3   2   5       66.04       65.36      8.54 o 
   4   2   5      152.87      144.34      7.96 o 
   5   2   5        2.39        2.78      3.99 o 
   6   2   5       53.06       52.30      7.24 o 
   7   2   5      238.61      225.10     13.63 o 
   8   2   5       21.70       17.55      7.89 o 
   9   2   5       65.71       51.37     10.71 o 
 -11   3   5        0.18       -0.63      8.08 o 
 -10   3   5       88.97       94.25     10.42 o 
  -9   3   5        4.03        4.21      5.51 o 
  -8   3   5       14.76       17.96      5.45 o 
  -7   3   5        6.48        8.27      3.67 o 
  -6   3   5       54.00       57.63      5.14 o 
  -5   3   5      239.09      238.19      6.80 o 
  -4   3   5      192.19      168.12      5.48 o 
  -3   3   5      152.41      174.36      4.96 o 
  -2   3   5      837.35     1045.61     17.35 o 
  -1   3   5     1131.25     1045.55     15.62 o 
   0   3   5      100.56      122.39      5.78 o 
   1   3   5       89.76       91.85      5.29 o 
   2   3   5      413.37      404.90     11.95 o 
   3   3   5      524.70      514.18     14.23 o 
   4   3   5      132.01      131.19      8.07 o 
   5   3   5       74.86       84.36      8.38 o 
   6   3   5      212.85      204.85     15.41 o 
   7   3   5       93.71      108.54     18.49 o 
   8   3   5       11.98       14.38      7.46 o 
 -11   4   5        0.62        7.87      7.83 o 
 -10   4   5      250.66      255.14     15.09 o 
  -9   4   5       55.24       63.60      8.44 o 
  -8   4   5        4.86        6.68      4.03 o 
  -7   4   5      364.56      358.81     11.45 o 
  -6   4   5      664.82      630.08     14.80 o 
  -5   4   5      101.36      106.20      5.42 o 
  -4   4   5      684.35      656.75     11.02 o 
  -3   4   5      865.84      820.19     14.86 o 
  -2   4   5      350.14      370.62      9.31 o 
  -1   4   5        8.82        4.86      2.49 o 
   0   4   5      908.50      969.72     17.60 o 
   1   4   5      359.90      361.68     13.47 o 
   2   4   5      154.69      157.87      8.68 o 
   3   4   5       44.04       48.44      6.04 o 
   4   4   5      205.08      214.17     17.03 o 
   5   4   5      221.23      255.41     13.37 o 
   6   4   5       66.69       45.21      7.81 o 
   7   4   5      111.14      119.67     14.69 o 
 -11   5   5        1.09       10.15      8.88 o 
 -10   5   5       80.17       89.65     19.14 o 
  -9   5   5        6.11       11.39      5.51 o 
  -8   5   5      454.24      439.38     28.22 o 
  -7   5   5       41.01       32.45      7.90 o 
  -6   5   5       22.49       16.67      5.23 o 
  -5   5   5     1022.90      973.29     19.12 o 
  -4   5   5        2.40        0.90      3.54 o 
  -3   5   5       19.99       23.46      3.70 o 
  -2   5   5      179.26      188.74      9.92 o 
  -1   5   5       54.29       52.62      5.03 o 
   0   5   5     1696.88     1655.19     30.16 o 
   1   5   5       52.51       55.12      6.45 o 
   2   5   5        0.24        1.66      3.72 o 
   3   5   5       13.35        6.85      4.96 o 
   4   5   5        0.01        3.87      4.68 o 
   5   5   5      130.40      135.58     10.75 o 
   6   5   5       15.05       11.92      6.33 o 
   7   5   5        0.18        0.58      6.80 o 
 -11   6   5       34.36       51.18     13.61 o 
 -10   6   5       10.63       11.22     13.56 o 
  -9   6   5        5.65       -2.87      5.83 o 
  -8   6   5       92.38      104.93     10.38 o 
  -7   6   5      453.84      404.27     21.91 o 
  -6   6   5      332.92      326.43     12.78 o 
  -5   6   5       25.91       16.20      4.18 o 
  -4   6   5       89.51       91.34      7.72 o 
  -3   6   5       17.57       14.17      4.24 o 
  -2   6   5      326.90      320.62     12.17 o 
  -1   6   5       25.71       24.91      5.54 o 
   0   6   5      273.02      291.49     11.90 o 
   1   6   5       65.82       72.53      7.11 o 
   2   6   5      116.35       93.64      9.26 o 
   3   6   5       58.49       63.85     11.45 o 
   4   6   5       17.53       12.71      5.79 o 
   5   6   5      106.50      101.91     10.08 o 
   6   6   5        3.58        9.53      6.77 o 
 -11   7   5      144.62      125.47     17.15 o 
 -10   7   5        8.00       11.61      7.43 o 
  -9   7   5       14.50        8.12      6.19 o 
  -8   7   5        9.36       16.05      8.17 o 
  -7   7   5       10.79       11.17      5.40 o 
  -6   7   5      914.73      898.39     21.81 o 
  -5   7   5        6.38        3.92      3.06 o 
  -4   7   5        1.27       -0.62      3.98 o 
  -3   7   5       13.30        8.30      4.52 o 
  -2   7   5     1461.54     1429.34     29.79 o 
  -1   7   5      337.48      357.32     18.88 o 
   0   7   5       26.47       17.95      5.68 o 
   1   7   5        5.02        5.49      5.26 o 
   2   7   5      560.22      543.57     19.32 o 
   3   7   5      359.17      389.17     23.21 o 
   4   7   5        4.36        6.16      6.13 o 
   5   7   5       40.31       46.97      8.62 o 
 -11   8   5        1.43        2.35      8.18 o 
 -10   8   5        9.27        7.45     10.88 o 
  -9   8   5       19.31       15.41      7.39 o 
  -8   8   5      383.62      403.93     37.05 o 
  -7   8   5      173.30      166.47     11.64 o 
  -6   8   5       40.61       23.67      7.24 o 
  -5   8   5      184.96      200.70     12.63 o 
  -4   8   5      130.42      131.69     10.75 o 
  -3   8   5      162.42      158.06     16.40 o 
  -2   8   5      270.79      261.10     17.84 o 
  -1   8   5        0.08        4.14      4.98 o 
   0   8   5      251.86      277.75     19.20 o 
   1   8   5      259.74      291.82     16.02 o 
   2   8   5        7.30        2.57      6.14 o 
   3   8   5      120.82      138.56     12.09 o 
   4   8   5        0.03       -1.62      6.22 o 
 -10   9   5       68.80       69.32     10.81 o 
  -9   9   5      238.08      263.41     19.54 o 
  -8   9   5       69.27       39.36     11.98 o 
  -7   9   5       11.74        7.98      8.39 o 
  -6   9   5       24.24       24.05      8.70 o 
  -5   9   5       49.30       83.70     11.19 o 
  -4   9   5      158.96      157.52     18.33 o 
  -3   9   5        0.00       -7.97      4.77 o 
  -2   9   5      263.12      299.59     38.90 o 
  -1   9   5      283.66      317.09     17.56 o 
   0   9   5      200.16      237.23     15.62 o 
   1   9   5        8.77       15.70      6.94 o 
   2   9   5       32.16       42.87      8.84 o 
  -9  10   5        9.29        7.59      9.99 o 
  -8  10   5       66.64       91.27     19.11 o 
  -7  10   5      175.38      156.06     46.80 o 
  -6  10   5        5.87        9.93      8.16 o 
  -5  10   5       16.92       17.77      8.87 o 
  -4  10   5       30.69       31.32     11.45 o 
  -3  10   5      161.17      156.19     20.91 o 
  -2  10   5       41.70       31.62      8.34 o 
  -1  10   5        2.20        3.34      6.74 o 
   0  10   5        6.86        6.97      7.98 o 
   1  10   5       18.97       28.84      8.66 o 
  -7  11   5      184.47      191.85     29.60 o 
  -6  11   5       44.63       47.73     11.92 o 
  -5  11   5       93.91       89.27     17.65 o 
  -4  11   5        2.03        0.38      7.34 o 
  -3  11   5        4.81        4.61      7.26 o 
  -2  11   5       32.17       31.70      9.37 o 
   2 -13   6       16.83       27.40     11.01 o 
   3 -13   6      100.67       97.17     12.96 o 
   4 -13   6       25.61       20.64     10.89 o 
   5 -13   6       32.10       29.05     11.00 o 
   6 -13   6       69.03       69.97     25.47 o 
  -1 -12   6        3.43      -10.04      7.26 o 
   0 -12   6       37.46       24.84      8.98 o 
   1 -12   6       59.48       70.65     18.13 o 
   2 -12   6      159.03      173.06     20.86 o 
   3 -12   6        0.05        6.07      7.74 o 
   4 -12   6       57.02       44.66     10.26 o 
   5 -12   6        0.07        6.93      8.63 o 
   6 -12   6       31.46       30.43     12.05 o 
   7 -12   6        5.03       14.53     11.04 o 
   8 -12   6        8.60        7.22      9.64 o 
  -2 -11   6       76.51      103.98     26.78 o 
  -1 -11   6        5.50        5.63      6.38 o 
   0 -11   6        6.59        2.77      6.14 o 
   1 -11   6        1.84        4.86      6.25 o 
   2 -11   6       26.85       26.21      8.58 o 
   3 -11   6       57.94       45.77      9.02 o 
   4 -11   6       40.81       45.07      9.35 o 
   5 -11   6       75.51       72.43     10.91 o 
   6 -11   6       22.42       15.63      9.01 o 
   7 -11   6        5.46        6.20      7.69 o 
   8 -11   6        1.37       -1.65      8.94 o 
   9 -11   6        1.71        0.77     13.37 o 
  -4 -10   6        2.81       -1.10     15.04 o 
  -3 -10   6        0.09       -7.33     15.47 o 
  -2 -10   6       45.12       56.99     19.62 o 
  -1 -10   6        7.56        5.29      6.00 o 
   0 -10   6       75.48       78.27      7.89 o 
   1 -10   6      155.95      149.37     18.18 o 
   2 -10   6       11.84        6.56      5.93 o 
   3 -10   6      241.53      249.98     14.78 o 
   4 -10   6       77.44       88.68     13.65 o 
   5 -10   6       81.99       70.75     13.00 o 
   6 -10   6       10.02       21.00      8.19 o 
   7 -10   6       26.94       17.38      7.69 o 
   8 -10   6        7.64       23.54     11.85 o 
   9 -10   6      248.16      284.27     38.30 o 
  10 -10   6      100.78       97.65     29.43 o 
  -5  -9   6       16.91       20.09     13.12 o 
  -4  -9   6        1.39        6.48     10.86 o 
  -3  -9   6        1.42        4.66     14.79 o 
  -2  -9   6       79.32       56.72     14.03 o 
  -1  -9   6      181.78      203.64     12.70 o 
   0  -9   6        3.57       -1.60      3.65 o 
   1  -9   6       11.46       16.19      5.36 o 
   2  -9   6      172.88      152.40     10.59 o 
   3  -9   6      145.38      150.32     18.46 o 
   4  -9   6       57.09       69.70      9.77 o 
   5  -9   6       50.61       43.75     10.64 o 
   6  -9   6      164.61      151.46     17.53 o 
   7  -9   6      643.66      697.66     21.85 o 
   8  -9   6        1.33        2.43      8.74 o 
   9  -9   6        2.69        0.48      9.56 o 
  10  -9   6        1.28       11.55      8.74 o 
  -6  -8   6        0.02       -5.20     11.74 o 
  -5  -8   6        4.17       17.63     14.39 o 
  -4  -8   6      813.16      788.96     47.71 o 
  -3  -8   6       25.58       18.44     10.35 o 
  -2  -8   6        0.19        1.38      7.48 o 
  -1  -8   6        0.06       -2.89      5.37 o 
   0  -8   6      240.50      241.08      8.82 o 
   1  -8   6      595.27      633.03     17.40 o 
   2  -8   6      306.59      355.24     13.33 o 
   3  -8   6       99.71       91.49      8.76 o 
   4  -8   6      248.76      270.95     14.45 o 
   5  -8   6      383.76      442.67     15.12 o 
   6  -8   6      224.67      209.39     12.32 o 
   7  -8   6      137.85      118.76     12.20 o 
   8  -8   6        3.17        1.24      5.77 o 
   9  -8   6        0.04        1.19      6.72 o 
  10  -8   6       94.10      137.98     20.03 o 
  -7  -7   6       23.65        7.34     13.92 o 
  -6  -7   6      334.22      397.83     39.28 o 
  -5  -7   6       30.18        5.92      9.64 o 
  -4  -7   6      135.03      166.19     14.59 o 
  -3  -7   6        0.04       -0.06      6.10 o 
  -2  -7   6      103.48      119.94     11.22 o 
  -1  -7   6       64.67       66.95      7.77 o 
   0  -7   6       44.66       48.73      5.32 o 
   1  -7   6      352.79      352.60     11.78 o 
   2  -7   6       38.43       42.31      7.87 o 
   3  -7   6      161.47      173.86     10.74 o 
   4  -7   6       36.74       30.44      5.52 o 
   5  -7   6      245.80      252.01     11.78 o 
   6  -7   6       39.18       32.05      6.27 o 
   7  -7   6      199.07      188.22     28.44 o 
   8  -7   6       24.02       27.87      7.46 o 
   9  -7   6       57.36       59.52      9.64 o 
  10  -7   6       20.00       23.83      9.45 o 
  11  -7   6        0.52        4.95     10.50 o 
  -8  -6   6       10.64       -3.19      9.57 o 
  -7  -6   6       20.71       24.29      8.15 o 
  -6  -6   6      135.72      124.19     17.83 o 
  -5  -6   6      173.08      162.67     16.21 o 
  -4  -6   6        5.90        2.88      5.43 o 
  -3  -6   6      229.16      239.60     14.80 o 
  -2  -6   6       81.35       77.93     12.01 o 
  -1  -6   6      672.79      693.33     27.25 o 
   0  -6   6      118.45       94.30      4.74 o 
   1  -6   6        1.06        4.14      2.64 o 
   2  -6   6       20.44       25.06      4.00 o 
   3  -6   6        5.86        7.34      2.94 o 
   4  -6   6      272.85      290.71     12.29 o 
   5  -6   6      714.11      740.82     21.49 o 
   6  -6   6        9.96       12.23      4.77 o 
   7  -6   6        4.72        3.32      5.12 o 
   8  -6   6      116.01      116.65     11.22 o 
   9  -6   6       35.23       28.74      7.91 o 
  10  -6   6       97.31      107.40     11.89 o 
  11  -6   6        0.89       -6.65      9.90 o 
  -8  -5   6       19.46       22.42      9.96 o 
  -7  -5   6        5.12       12.11     19.98 o 
  -6  -5   6      223.03      248.46     21.24 o 
  -5  -5   6        9.62       14.03      8.07 o 
  -4  -5   6      274.95      311.88     13.82 o 
  -3  -5   6        0.29        2.99      4.31 o 
  -2  -5   6      358.78      331.94     13.79 o 
  -1  -5   6      250.55      224.57     16.36 o 
   0  -5   6     1247.20     1350.31     18.46 o 
   1  -5   6       11.48       11.13      4.73 o 
   2  -5   6      716.27      720.29     15.98 o 
   3  -5   6      835.03      842.05     17.34 o 
   4  -5   6       32.88       36.28      5.95 o 
   5  -5   6       93.63       98.95      7.68 o 
   6  -5   6       79.76       87.48      7.70 o 
   7  -5   6     1027.89     1122.56     28.67 o 
   8  -5   6       22.66       23.23      7.22 o 
   9  -5   6      170.22      165.04     13.00 o 
  10  -5   6       71.54       83.72     14.63 o 
  11  -5   6       11.45       10.84     11.81 o 
  -9  -4   6       41.45       30.15     11.32 o 
  -8  -4   6       91.45      108.50     14.04 o 
  -7  -4   6        8.08       19.20     17.25 o 
  -6  -4   6        1.84        1.36      5.06 o 
  -5  -4   6        0.16        1.41      4.90 o 
  -4  -4   6      639.08      672.99     14.75 o 
  -3  -4   6       13.81       12.80      4.20 o 
  -2  -4   6      747.14      774.34     17.35 o 
  -1  -4   6       32.64       29.43      6.82 o 
   0  -4   6      832.57      867.94     21.05 o 
   1  -4   6      513.89      504.42     12.85 o 
   2  -4   6        0.32        1.54      2.02 o 
   3  -4   6       12.74       25.97      3.17 o 
   4  -4   6      148.39      169.08      9.54 o 
   5  -4   6        0.07        1.43      2.81 o 
   6  -4   6       25.80       28.50      4.66 o 
   7  -4   6       39.01       32.30      8.65 o 
   8  -4   6        4.06        9.42      5.58 o 
   9  -4   6       49.55       42.81     11.78 o 
  10  -4   6       24.80       24.28      9.41 o 
  11  -4   6       23.20       30.73     11.18 o 
 -10  -3   6        0.07        2.82     10.48 o 
  -9  -3   6       12.46       20.62     11.00 o 
  -8  -3   6      230.14      246.46     20.70 o 
  -7  -3   6        7.87       21.72     12.29 o 
  -6  -3   6      166.75      171.12     14.98 o 
  -5  -3   6        3.68        4.73      4.28 o 
  -4  -3   6      136.64      140.98      4.85 o 
  -3  -3   6      248.46      231.54      7.41 o 
  -2  -3   6       73.66       74.13      3.07 o 
  -1  -3   6       45.49       38.62      2.83 o 
   0  -3   6     1002.43     1029.12     33.94 o 
   1  -3   6      162.70      167.75      9.40 o 
   2  -3   6        0.11        0.83      1.71 o 
   3  -3   6       17.19       16.52      2.86 o 
   4  -3   6       94.24       88.99      4.61 o 
   5  -3   6      271.66      256.57      7.66 o 
   6  -3   6       30.13       24.51      4.45 o 
   7  -3   6       84.97       76.48      9.11 o 
   8  -3   6       87.21       92.43     15.60 o 
   9  -3   6        0.30        4.87      6.56 o 
  10  -3   6       31.06       25.97      9.94 o 
 -10  -2   6       78.68       80.15     10.70 o 
  -9  -2   6       29.80       36.37      7.77 o 
  -8  -2   6      237.20      258.95     26.50 o 
  -7  -2   6        9.12        3.99      4.76 o 
  -6  -2   6      202.47      209.86     12.79 o 
  -5  -2   6      371.10      355.72     13.49 o 
  -4  -2   6      317.10      324.51      8.98 o 
  -3  -2   6      943.02      967.31     15.68 o 
  -2  -2   6      162.45      172.25      5.88 o 
  -1  -2   6        5.28        1.77      1.88 o 
   0  -2   6     1101.65     1071.99     18.53 o 
   1  -2   6     1378.09     1422.78     19.01 o 
   2  -2   6      891.28      923.00     12.43 o 
   3  -2   6      214.47      214.64      5.92 o 
   4  -2   6      723.45      689.63     12.91 o 
   5  -2   6     1389.68     1399.24     26.08 o 
   6  -2   6     2319.61     2475.96     33.82 o 
   7  -2   6      119.85      118.22      8.72 o 
   8  -2   6       27.58       12.13      6.19 o 
   9  -2   6      244.03      220.79     14.56 o 
  10  -2   6      100.24       79.87     11.26 o 
 -10  -1   6      213.02      231.90     15.74 o 
  -9  -1   6      106.82      119.09     11.54 o 
  -8  -1   6      267.25      256.43     26.16 o 
  -7  -1   6      255.74      245.89     14.06 o 
  -6  -1   6        4.11        7.65      3.96 o 
  -5  -1   6      490.32      456.99     13.42 o 
  -4  -1   6      130.92      136.60     15.81 o 
  -3  -1   6     1406.73     1399.18     19.67 o 
  -2  -1   6     2315.10     2238.89     34.19 o 
  -1  -1   6     1607.96     1685.02     26.44 o 
   0  -1   6        2.30        2.40      1.54 o 
   1  -1   6     2241.16     2265.87     25.96 o 
   2  -1   6        8.21        5.16      1.65 o 
   3  -1   6     1545.02     1497.45     22.58 o 
   4  -1   6      861.46      861.80     13.15 o 
   5  -1   6      394.77      380.04     11.50 o 
   6  -1   6      372.19      361.87     17.93 o 
   7  -1   6      170.79      155.37      9.90 o 
   8  -1   6      461.76      529.09     18.52 o 
   9  -1   6        9.11        8.75      8.45 o 
  10  -1   6        3.73       -1.37      9.19 o 
 -11   0   6       59.86       59.68     11.30 o 
 -10   0   6      167.95      149.75     13.67 o 
  -9   0   6      150.37      165.28     21.99 o 
  -8   0   6      376.59      386.12     16.56 o 
  -7   0   6      316.43      305.89     12.79 o 
  -6   0   6        0.77       -2.68      3.32 o 
  -5   0   6      559.63      556.74     12.86 o 
  -4   0   6      719.45      757.24     14.53 o 
  -3   0   6      653.75      704.97     13.29 o 
  -2   0   6        1.15        2.44      1.56 o 
  -1   0   6      123.57      137.46      5.94 o 
   0   0   6       38.24       38.77      2.57 o 
   1   0   6      561.82      585.50      8.55 o 
   2   0   6     2613.01     2619.08     26.19 o 
   3   0   6       13.91       10.65      2.38 o 
   4   0   6        3.23        1.17      2.83 o 
   5   0   6      167.46      176.16      8.75 o 
   6   0   6      583.07      603.83     14.75 o 
   7   0   6      267.10      252.74     20.04 o 
   8   0   6       34.39       34.32      8.59 o 
   9   0   6        3.46        4.27      8.48 o 
 -11   1   6       69.38       62.77     11.31 o 
 -10   1   6        5.82       -1.03      6.84 o 
  -9   1   6       45.64       54.58      9.11 o 
  -8   1   6      112.94       99.45     10.37 o 
  -7   1   6       79.60       79.13      7.74 o 
  -6   1   6      161.33      179.11      8.32 o 
  -5   1   6        2.41        2.44      2.52 o 
  -4   1   6       43.75       39.55      3.87 o 
  -3   1   6     1049.15     1137.25     15.46 o 
  -2   1   6      238.65      202.89      5.30 o 
  -1   1   6      206.12      233.87      6.17 o 
   0   1   6       11.81        9.78      1.84 o 
   1   1   6      496.44      490.54      8.00 o 
   2   1   6      938.48      981.04     14.17 o 
   3   1   6      167.20      191.21     11.98 o 
   4   1   6        1.36        0.82      2.94 o 
   5   1   6       28.92       23.75      4.51 o 
   6   1   6       48.62       36.91      6.96 o 
   7   1   6        0.04        2.80      5.57 o 
   8   1   6       36.85       24.05      8.46 o 
   9   1   6       44.93       45.30     10.89 o 
 -11   2   6       17.64       14.39      9.10 o 
 -10   2   6        6.65        8.05      7.31 o 
  -9   2   6        8.00       11.49      6.68 o 
  -8   2   6        1.02        2.83      4.78 o 
  -7   2   6       29.15       37.54      4.97 o 
  -6   2   6        0.04        7.34      3.19 o 
  -5   2   6      324.98      305.61      7.70 o 
  -4   2   6      562.73      490.02     20.10 o 
  -3   2   6     1047.74     1124.40     14.90 o 
  -2   2   6      186.04      176.90      5.42 o 
  -1   2   6     1205.51     1322.29     17.33 o 
   0   2   6      564.73      635.72     10.55 o 
   1   2   6     1124.32     1101.62     21.72 o 
   2   2   6      194.61      177.90      8.27 o 
   3   2   6       81.43       87.83      5.76 o 
   4   2   6      680.37      687.95     16.47 o 
   5   2   6      259.42      271.76     11.82 o 
   6   2   6      657.01      684.07     20.69 o 
   7   2   6       97.83       86.54      9.92 o 
   8   2   6        0.97        3.10      7.55 o 
 -11   3   6       23.17       21.29      9.81 o 
 -10   3   6       27.68       39.54      8.13 o 
  -9   3   6      345.84      374.94     27.00 o 
  -8   3   6        6.83        6.06      5.05 o 
  -7   3   6       15.12       19.52      4.15 o 
  -6   3   6     1199.68     1182.91     21.55 o 
  -5   3   6        0.03        2.53      2.60 o 
  -4   3   6       66.58       62.10      3.96 o 
  -3   3   6     1224.27     1254.76     16.32 o 
  -2   3   6      865.84      825.28     15.71 o 
  -1   3   6     3513.22     3452.86     41.04 o 
   0   3   6      239.19      233.30      8.46 o 
   1   3   6       58.35       57.78      6.10 o 
   2   3   6      360.23      332.39     15.52 o 
   3   3   6      156.10      147.62     10.52 o 
   4   3   6      468.10      463.61     13.95 o 
   5   3   6       28.90       31.58      6.36 o 
   6   3   6       14.61       15.66      6.29 o 
   7   3   6       61.40       72.00      9.82 o 
   8   3   6        0.03       -8.36      7.05 o 
 -11   4   6       40.43       39.29      9.23 o 
 -10   4   6        5.34        1.88      6.52 o 
  -9   4   6       89.69       97.68     15.43 o 
  -8   4   6      757.04      759.79     32.87 o 
  -7   4   6      656.01      661.72     15.89 o 
  -6   4   6      104.50      107.18      6.43 o 
  -5   4   6        7.03        5.33      2.69 o 
  -4   4   6      523.96      517.57      9.89 o 
  -3   4   6      592.98      579.99     10.84 o 
  -2   4   6      236.02      238.62      8.43 o 
  -1   4   6      193.37      219.49      8.48 o 
   0   4   6      319.19      324.89      9.74 o 
   1   4   6        0.27        2.01      3.17 o 
   2   4   6      217.23      224.80     11.00 o 
   3   4   6      176.58      150.83      9.60 o 
   4   4   6      137.95      131.31     10.20 o 
   5   4   6        9.64        6.52      5.39 o 
   6   4   6        1.28        2.56      5.92 o 
   7   4   6        5.39        0.54      6.70 o 
 -11   5   6       50.67       53.26     11.45 o 
 -10   5   6       23.88       27.08      8.74 o 
  -9   5   6       33.30       23.29      6.21 o 
  -8   5   6        2.70        5.60      5.09 o 
  -7   5   6      625.24      651.19     18.23 o 
  -6   5   6       11.59        7.06      4.00 o 
  -5   5   6       80.14       75.40      7.66 o 
  -4   5   6        3.93        2.37      3.01 o 
  -3   5   6      466.73      455.48     11.69 o 
  -2   5   6      113.94      119.44      9.59 o 
  -1   5   6       61.89       55.17      5.54 o 
   0   5   6       34.05       38.10      6.69 o 
   1   5   6      176.37      188.15     12.67 o 
   2   5   6      587.17      596.08     17.23 o 
   3   5   6      253.13      275.21     31.86 o 
   4   5   6       99.65       98.25     12.46 o 
   5   5   6       57.55       44.65      7.98 o 
   6   5   6       55.56       57.45      9.35 o 
 -11   6   6        2.81        2.39     10.32 o 
 -10   6   6        2.56        3.32      8.75 o 
  -9   6   6      295.52      319.39     16.54 o 
  -8   6   6       99.91       92.02     10.06 o 
  -7   6   6        2.54        9.23      5.02 o 
  -6   6   6      288.37      268.16     13.35 o 
  -5   6   6      109.27       99.61     12.18 o 
  -4   6   6       18.93       19.70      4.14 o 
  -3   6   6     1554.02     1483.52     70.60 o 
  -2   6   6       29.32       28.95      4.76 o 
  -1   6   6        0.92        4.94      4.76 o 
   0   6   6     1304.68     1354.07     28.42 o 
   1   6   6        6.72       14.34      5.58 o 
   2   6   6      293.51      293.20     27.39 o 
   3   6   6        2.74        0.49      5.17 o 
   4   6   6       32.00       18.49      7.36 o 
   5   6   6      308.87      340.79     25.20 o 
 -11   7   6      102.93      112.20     16.73 o 
 -10   7   6      448.51      476.40     21.03 o 
  -9   7   6       67.31       51.24      9.38 o 
  -8   7   6        0.72        6.01      5.85 o 
  -7   7   6       31.51       32.15      6.87 o 
  -6   7   6      242.95      220.22     12.39 o 
  -5   7   6      942.18      940.05     39.94 o 
  -4   7   6       28.46       28.13      6.17 o 
  -3   7   6      135.66      148.38     11.25 o 
  -2   7   6      898.07      870.63     22.79 o 
  -1   7   6      470.25      488.19     18.66 o 
   0   7   6       52.05       51.99      7.97 o 
   1   7   6       38.22       27.33      6.67 o 
   2   7   6      286.20      274.84     16.42 o 
   3   7   6      448.71      474.76     19.89 o 
   4   7   6       38.53       22.36      7.05 o 
 -10   8   6       12.59        5.58      7.51 o 
  -9   8   6        3.74        2.59      6.53 o 
  -8   8   6      286.13      293.49     26.95 o 
  -7   8   6      208.65      204.29     24.33 o 
  -6   8   6        7.08       13.16      7.18 o 
  -5   8   6        4.13        1.73      5.35 o 
  -4   8   6      108.42      103.94     11.80 o 
  -3   8   6      148.14      177.67     33.75 o 
  -2   8   6      268.41      316.30     17.41 o 
  -1   8   6      241.29      242.08     15.35 o 
   0   8   6        4.65        5.13      5.70 o 
   1   8   6       59.62       74.90     13.89 o 
   2   8   6        0.24       -1.43      6.24 o 
   3   8   6       57.67       59.32     10.28 o 
 -10   9   6        2.56        1.13      7.57 o 
  -9   9   6       89.19       92.10     11.24 o 
  -8   9   6       93.16       89.02     15.50 o 
  -7   9   6       14.83        7.03     10.91 o 
  -6   9   6        0.89        2.10      6.91 o 
  -5   9   6        0.00       -1.00      6.49 o 
  -4   9   6        8.24        4.12      6.68 o 
  -3   9   6       79.19       87.51     11.84 o 
  -2   9   6        6.60        9.36      6.73 o 
  -1   9   6        1.65        1.13      6.63 o 
   0   9   6        2.47        3.02      6.62 o 
   1   9   6        2.63        1.20      6.70 o 
   2   9   6        0.78        2.52      7.29 o 
  -9  10   6       17.01        9.76     11.36 o 
  -8  10   6       19.35        8.84     11.03 o 
  -7  10   6       55.40       42.03     13.08 o 
  -6  10   6        2.67        6.69      8.63 o 
  -5  10   6       86.54       72.48     15.19 o 
  -4  10   6      428.35      530.46     24.82 o 
  -3  10   6      133.18      100.85     13.63 o 
  -2  10   6       37.33       33.27      9.46 o 
  -1  10   6       33.40       22.68      8.72 o 
   0  10   6       89.39      119.78     15.84 o 
  -6  11   6       81.78      101.67     14.96 o 
  -5  11   6       69.43       70.36     16.92 o 
  -4  11   6       45.37       39.35     11.26 o 
  -3  11   6        2.34       -2.72      7.86 o 
   2 -13   7       11.64        9.68     10.55 o 
   3 -13   7      174.74      173.13     22.77 o 
   4 -13   7       10.92        0.26     11.69 o 
   5 -13   7        0.00       -3.27     11.86 o 
  -1 -12   7       80.14      101.08     17.50 o 
   0 -12   7       16.94       12.15      9.09 o 
   1 -12   7       40.78       55.80     11.47 o 
   2 -12   7       47.12       23.94     10.21 o 
   3 -12   7       36.43       28.27     11.04 o 
   4 -12   7        6.99        1.09      8.34 o 
   5 -12   7        3.77       -1.89      8.77 o 
   6 -12   7       12.80        3.47      9.35 o 
   7 -12   7        0.08       -4.81      9.84 o 
   8 -12   7       76.51       74.10     14.58 o 
  -1 -11   7        8.24        3.01      6.68 o 
   0 -11   7       12.66       18.05      8.10 o 
   1 -11   7      152.03      143.52     12.97 o 
   2 -11   7        0.18       -1.25      6.34 o 
   3 -11   7       32.79       40.34      9.00 o 
   4 -11   7       24.21       16.90      7.99 o 
   5 -11   7       58.12       54.00     10.70 o 
   6 -11   7      298.55      341.32     25.76 o 
   7 -11   7       26.61       19.10      9.41 o 
   8 -11   7       14.17       33.92     13.16 o 
   9 -11   7        8.56       14.84     13.16 o 
  -1 -10   7       58.64       59.80     10.15 o 
   0 -10   7      361.42      402.15     14.90 o 
   1 -10   7      123.64      151.76     14.95 o 
   2 -10   7        0.69       -2.43      5.29 o 
   3 -10   7      204.98      189.83     13.31 o 
   4 -10   7       99.75      116.73     12.04 o 
   5 -10   7      163.45      181.97     17.69 o 
   6 -10   7       55.50       46.12     11.05 o 
   7 -10   7        7.12       10.53      8.12 o 
   8 -10   7       17.18       10.52     10.39 o 
   9 -10   7      157.47      173.31     21.13 o 
  -3  -9   7       15.48       19.28     18.86 o 
  -2  -9   7      129.07      138.80     17.44 o 
  -1  -9   7      130.11      156.63     14.28 o 
   0  -9   7       83.18       81.80      7.60 o 
   1  -9   7       50.33       41.41      6.91 o 
   2  -9   7       56.76       59.74      7.73 o 
   3  -9   7       18.19       21.38      6.27 o 
   4  -9   7        1.57        1.18      5.76 o 
   5  -9   7       10.35       10.41      6.68 o 
   6  -9   7       10.79        9.68      7.30 o 
   7  -9   7       14.22        9.00      7.80 o 
   8  -9   7       15.75       12.83     10.04 o 
   9  -9   7       20.10       17.59     11.42 o 
  10  -9   7        0.92        4.89      8.54 o 
  -4  -8   7      385.41      393.37     65.55 o 
  -3  -8   7        0.06        2.83      9.07 o 
  -2  -8   7       99.83      123.98     24.95 o 
  -1  -8   7        0.03        5.97      4.99 o 
   0  -8   7       83.87       81.61      6.25 o 
   1  -8   7      449.17      473.28     14.98 o 
   2  -8   7      116.88      116.92      9.11 o 
   3  -8   7       22.69       23.10      7.98 o 
   4  -8   7     1144.76     1340.57     32.07 o 
   5  -8   7       11.53        9.80      6.27 o 
   6  -8   7       89.43      104.26     10.92 o 
   7  -8   7      105.08      116.49     12.44 o 
   8  -8   7       46.54       50.18     15.46 o 
   9  -8   7       87.51      105.62     11.84 o 
  10  -8   7        2.11        6.04      8.10 o 
  -6  -7   7       24.55       24.46     13.60 o 
  -5  -7   7        0.03        5.34      8.10 o 
  -4  -7   7       39.77       50.10      9.66 o 
  -3  -7   7       16.32       22.67      6.66 o 
  -2  -7   7        0.08        2.14      5.62 o 
  -1  -7   7      179.28      208.19     15.59 o 
   0  -7   7        2.21        2.42      2.80 o 
   1  -7   7      235.54      240.76     10.39 o 
   2  -7   7     1088.66     1161.67     26.00 o 
   3  -7   7       52.86       53.19      7.45 o 
   4  -7   7        0.18       12.35      5.30 o 
   5  -7   7       55.97       51.55      7.81 o 
   6  -7   7      644.13      731.47     38.40 o 
   7  -7   7      282.63      288.14     19.47 o 
   8  -7   7       73.88       64.69      9.37 o 
   9  -7   7       39.29       42.19      8.87 o 
  10  -7   7       82.73       91.29     14.14 o 
  -8  -6   7        4.06       12.95     14.89 o 
  -7  -6   7        1.42        0.73      7.90 o 
  -6  -6   7       42.72       45.83     12.96 o 
  -5  -6   7        0.04       -0.37      7.36 o 
  -4  -6   7        5.98        2.41      5.60 o 
  -3  -6   7      132.60      140.59     14.35 o 
  -2  -6   7       10.26       10.38      5.53 o 
  -1  -6   7      443.64      457.25     19.85 o 
   0  -6   7      828.14      823.61     13.39 o 
   1  -6   7       83.60       81.59      8.22 o 
   2  -6   7        4.71        1.58      4.72 o 
   3  -6   7       67.16       76.73      8.50 o 
   4  -6   7      263.23      283.22     17.25 o 
   5  -6   7      357.75      345.89     13.07 o 
   6  -6   7       31.09       26.26      5.37 o 
   7  -6   7        6.80        1.28      5.62 o 
   8  -6   7      203.87      208.80     14.27 o 
   9  -6   7       29.73       16.92      7.57 o 
  10  -6   7        2.95        3.61      7.96 o 
  -8  -5   7       12.47       15.06     11.44 o 
  -7  -5   7       12.98       18.40      8.69 o 
  -6  -5   7       58.42       58.97     12.27 o 
  -5  -5   7      138.90      174.62     17.37 o 
  -4  -5   7       35.85       36.71      6.67 o 
  -3  -5   7        1.82        2.54      4.14 o 
  -2  -5   7       10.34       18.98      6.90 o 
  -1  -5   7      756.20      771.73     18.19 o 
   0  -5   7      445.37      457.99     10.22 o 
   1  -5   7      103.16      102.03      6.24 o 
   2  -5   7       92.11       79.62      5.03 o 
   3  -5   7       10.37        9.04      3.26 o 
   4  -5   7      305.65      332.88     10.47 o 
   5  -5   7      126.07      141.24      8.59 o 
   6  -5   7       22.05       20.96      5.91 o 
   7  -5   7       16.89        8.99      5.76 o 
   8  -5   7        4.67        7.67      6.61 o 
   9  -5   7       33.99       40.15      8.52 o 
  10  -5   7       24.81       30.18     11.93 o 
  -9  -4   7       16.07       25.61     11.21 o 
  -8  -4   7       41.56       44.26     11.24 o 
  -7  -4   7       20.80       20.29      8.55 o 
  -6  -4   7      102.10      111.59     21.65 o 
  -5  -4   7      216.94      207.07      8.84 o 
  -4  -4   7       54.30       40.99      4.73 o 
  -3  -4   7       25.82       28.17      3.86 o 
  -2  -4   7       29.91       35.36      3.03 o 
  -1  -4   7       63.14       55.39      3.94 o 
   0  -4   7      549.25      539.38     26.57 o 
   1  -4   7      180.33      199.54      8.00 o 
   2  -4   7       67.20       56.08      4.17 o 
   3  -4   7      200.48      185.09      6.39 o 
   4  -4   7      671.05      639.50     11.89 o 
   5  -4   7     1921.82     1884.42     28.11 o 
   6  -4   7       62.15       58.30      7.42 o 
   7  -4   7       94.27      104.68      8.88 o 
   8  -4   7      166.98      179.72     13.79 o 
   9  -4   7       33.56       58.36     10.55 o 
  10  -4   7       89.28      104.11     14.05 o 
 -10  -3   7       12.61       28.61     12.28 o 
  -9  -3   7       39.41       49.99     13.16 o 
  -8  -3   7       37.93       46.26     15.70 o 
  -7  -3   7        0.01        2.51      7.12 o 
  -6  -3   7        3.86        9.72      5.88 o 
  -5  -3   7      143.37      130.62     17.33 o 
  -4  -3   7      191.44      200.26      7.51 o 
  -3  -3   7     2181.10     2151.09     27.39 o 
  -2  -3   7     1172.98     1165.61     17.62 o 
  -1  -3   7      346.22      370.56     11.59 o 
   0  -3   7       35.47       32.92      2.77 o 
   1  -3   7       31.90       20.39      2.62 o 
   2  -3   7     1698.25     1718.35     19.95 o 
   3  -3   7     2162.79     2231.13     22.73 o 
   4  -3   7      150.49      133.76      6.88 o 
   5  -3   7      294.32      302.13      8.81 o 
   6  -3   7      544.69      575.58     13.57 o 
   7  -3   7      288.31      307.51     10.67 o 
   8  -3   7       62.16       65.52      8.85 o 
   9  -3   7       10.09        7.77     15.29 o 
  10  -3   7       94.70       79.32     12.62 o 
 -10  -2   7       63.05       44.11     13.81 o 
  -9  -2   7      115.01       99.13     18.35 o 
  -8  -2   7      132.56      168.93     15.78 o 
  -7  -2   7        2.83       12.79      7.29 o 
  -6  -2   7      488.66      484.67     17.53 o 
  -5  -2   7      719.81      744.35     20.90 o 
  -4  -2   7       14.29       18.99      3.41 o 
  -3  -2   7      130.41      134.41      7.44 o 
  -2  -2   7       44.73       45.21      4.03 o 
  -1  -2   7      164.62      190.78      6.60 o 
   0  -2   7     2554.20     2455.54     37.28 o 
   1  -2   7     7847.69     8018.25     87.13 o 
   2  -2   7      987.27      972.21     13.35 o 
   3  -2   7      128.63      141.88      5.34 o 
   4  -2   7      554.58      556.94     14.13 o 
   5  -2   7     1156.95     1212.62     20.20 o 
   6  -2   7      777.41      827.34     19.35 o 
   7  -2   7       13.44       16.59      6.20 o 
   8  -2   7       63.46       69.92      9.19 o 
   9  -2   7       49.92       40.48     10.60 o 
  10  -2   7        1.09        4.51      9.09 o 
 -10  -1   7      148.27      186.30     26.29 o 
  -9  -1   7        8.66       -2.32      5.94 o 
  -8  -1   7       60.22       59.58      8.00 o 
  -7  -1   7      455.76      414.59     15.48 o 
  -6  -1   7        1.38        1.64      3.57 o 
  -5  -1   7      106.02      110.36     15.81 o 
  -4  -1   7      532.70      577.14     12.53 o 
  -3  -1   7        0.63        4.38      2.01 o 
  -2  -1   7     1109.62     1113.71     20.70 o 
  -1  -1   7      284.06      305.86      7.21 o 
   0  -1   7     1700.52     1699.72     22.38 o 
   1  -1   7     1283.70     1379.30     15.57 o 
   2  -1   7       48.24       45.49      2.95 o 
   3  -1   7       78.57       88.47      4.51 o 
   4  -1   7        0.19        1.53      2.66 o 
   5  -1   7      191.30      198.18      9.45 o 
   6  -1   7      326.38      336.54     12.65 o 
   7  -1   7       45.29       42.52      7.47 o 
   8  -1   7       31.00       23.89      7.51 o 
   9  -1   7       21.95       14.86      7.59 o 
 -11   0   7       53.60       59.66     10.90 o 
 -10   0   7      180.32      167.90     14.57 o 
  -9   0   7       13.02       10.31      6.59 o 
  -8   0   7      210.22      202.08     18.09 o 
  -7   0   7       26.89       20.87      6.07 o 
  -6   0   7       50.20       57.13      6.47 o 
  -5   0   7      231.70      250.55      8.83 o 
  -4   0   7      108.58      118.81      6.02 o 
  -3   0   7      232.19      227.12      6.96 o 
  -2   0   7      546.54      530.61      9.15 o 
  -1   0   7      193.03      190.89      5.62 o 
   0   0   7     2419.93     2374.36     24.13 o 
   1   0   7      445.89      493.81      8.16 o 
   2   0   7      568.92      565.56     10.23 o 
   3   0   7     1153.42     1137.89     15.79 o 
   4   0   7       62.39       64.34      4.59 o 
   5   0   7      327.73      346.76     11.02 o 
   6   0   7       33.96       28.50      5.31 o 
   7   0   7       16.70       17.44      6.41 o 
   8   0   7      124.02      120.30     13.26 o 
   9   0   7       63.40       70.34     12.02 o 
 -11   1   7       12.18        6.43      8.24 o 
 -10   1   7       95.46      124.46     13.26 o 
  -9   1   7        6.55       13.71      7.02 o 
  -8   1   7       12.64        7.43      6.02 o 
  -7   1   7      514.77      514.25     16.33 o 
  -6   1   7       48.71       42.77      5.28 o 
  -5   1   7        0.06       -1.58      2.58 o 
  -4   1   7      350.81      335.98      8.19 o 
  -3   1   7       77.44       54.85      5.09 o 
  -2   1   7     2965.79     3019.91     33.93 o 
  -1   1   7      294.15      274.43      5.55 o 
   0   1   7      925.26      899.73     11.21 o 
   1   1   7      595.98      574.35      9.31 o 
   2   1   7      180.54      188.15      6.22 o 
   3   1   7      498.14      475.82     11.42 o 
   4   1   7      239.21      235.26     15.53 o 
   5   1   7        0.78       -4.91      3.66 o 
   6   1   7      257.26      259.64     14.22 o 
   7   1   7        0.13        4.54      6.18 o 
   8   1   7        9.80       14.73      8.34 o 
   9   1   7        0.04       -8.43      8.35 o 
 -11   2   7       35.75       36.97     10.44 o 
 -10   2   7       40.00       46.61      9.98 o 
  -9   2   7      261.79      250.53     16.32 o 
  -8   2   7       12.37       11.85      5.45 o 
  -7   2   7       24.21       27.24      4.58 o 
  -6   2   7       80.73       87.23      6.79 o 
  -5   2   7      393.33      390.79      9.03 o 
  -4   2   7     2011.38     1926.88     30.66 o 
  -3   2   7      419.51      390.31      8.47 o 
  -2   2   7      527.73      511.25     12.41 o 
  -1   2   7     1310.42     1390.68     17.52 o 
   0   2   7        0.06        2.12      1.89 o 
   1   2   7      369.58      335.11     10.33 o 
   2   2   7      332.03      319.59      9.97 o 
   3   2   7        0.55        0.69      3.06 o 
   4   2   7      240.47      259.25     11.81 o 
   5   2   7       34.49       28.88      6.56 o 
   6   2   7       11.42        4.96      5.74 o 
   7   2   7       76.29       68.75     10.68 o 
   8   2   7        0.23       -8.28      7.35 o 
 -11   3   7       93.46       60.64     23.93 o 
 -10   3   7        0.03        6.69      6.52 o 
  -9   3   7      220.65      226.74     13.54 o 
  -8   3   7      339.00      321.52     14.36 o 
  -7   3   7        6.19        2.34      3.85 o 
  -6   3   7     1118.59     1122.82     20.98 o 
  -5   3   7       84.44       77.43      5.02 o 
  -4   3   7      378.82      343.57      7.88 o 
  -3   3   7      187.42      188.01      6.32 o 
  -2   3   7      416.14      489.35      9.11 o 
  -1   3   7      549.12      542.45     11.19 o 
   0   3   7      247.73      225.82     14.64 o 
   1   3   7       97.31       88.38      6.36 o 
   2   3   7      407.44      417.82     13.58 o 
   3   3   7      235.88      240.15     14.92 o 
   4   3   7       16.44       14.61      5.38 o 
   5   3   7        8.78       16.55      6.14 o 
   6   3   7       79.24       76.91     10.76 o 
   7   3   7        0.08        0.52      7.08 o 
 -11   4   7        0.83       12.35      8.22 o 
 -10   4   7      189.23      217.39     14.74 o 
  -9   4   7        1.05       -0.92      5.53 o 
  -8   4   7      138.34      135.53      8.25 o 
  -7   4   7      210.59      197.54     10.76 o 
  -6   4   7      540.68      526.66     12.67 o 
  -5   4   7       17.09       12.39      3.42 o 
  -4   4   7     1552.82     1518.50     21.56 o 
  -3   4   7       17.21       20.72      3.29 o 
  -2   4   7      510.07      568.91     11.95 o 
  -1   4   7     1000.27      987.02     16.34 o 
   0   4   7        2.31        1.66      3.05 o 
   1   4   7      659.58      585.87     18.01 o 
   2   4   7       40.68       41.04      6.13 o 
   3   4   7        0.35       -5.37      4.72 o 
   4   4   7      409.67      366.49     25.94 o 
   5   4   7        0.18        8.46      5.83 o 
   6   4   7        0.91        8.32      6.51 o 
   7   4   7        9.26        4.48      7.22 o 
 -11   5   7      200.17      194.74     17.50 o 
 -10   5   7       42.33       43.46     10.14 o 
  -9   5   7        5.82        7.48      6.70 o 
  -8   5   7       15.52        5.16      5.05 o 
  -7   5   7      879.45      902.52     22.18 o 
  -6   5   7      459.53      407.20     28.19 o 
  -5   5   7      238.43      223.89     12.92 o 
  -4   5   7      267.65      241.39      9.58 o 
  -3   5   7     1065.71      971.70     21.00 o 
  -2   5   7      334.26      330.32     11.16 o 
  -1   5   7      170.51      203.67      9.48 o 
   0   5   7      247.67      256.14     10.60 o 
   1   5   7      814.33      807.62     20.93 o 
   2   5   7      983.38      944.23     26.75 o 
   3   5   7       20.68       10.75      6.02 o 
   4   5   7       16.48       12.95      6.26 o 
   5   5   7       17.98       15.30      7.09 o 
   6   5   7       20.14       17.66      7.95 o 
 -11   6   7        9.94       15.81     10.80 o 
 -10   6   7        3.76       10.29      9.52 o 
  -9   6   7      251.20      272.80     15.84 o 
  -8   6   7      316.45      350.78     23.91 o 
  -7   6   7       46.72       33.04      6.99 o 
  -6   6   7      100.83       95.01      9.27 o 
  -5   6   7      278.60      256.89     16.70 o 
  -4   6   7      160.57      160.78     18.11 o 
  -3   6   7      620.41      624.58     18.21 o 
  -2   6   7      103.79      107.41      8.56 o 
  -1   6   7      643.93      687.98     17.12 o 
   0   6   7       52.90       43.66      7.89 o 
   1   6   7        9.61        7.48      5.56 o 
   2   6   7      178.70      172.47     13.15 o 
   3   6   7        2.20       -2.16      5.68 o 
   4   6   7        0.01        5.85      6.28 o 
   5   6   7       86.93       73.26     11.24 o 
 -11   7   7       35.05       36.77     20.53 o 
 -10   7   7      211.23      196.81     15.14 o 
  -9   7   7      106.37       95.88     14.58 o 
  -8   7   7       17.22       23.57      7.48 o 
  -7   7   7        4.03        5.12      6.23 o 
  -6   7   7        7.97        8.12      5.20 o 
  -5   7   7        0.28        0.53      3.35 o 
  -4   7   7       23.64       18.75      5.98 o 
  -3   7   7      138.50      128.50      9.28 o 
  -2   7   7        0.48        5.00      4.65 o 
  -1   7   7       54.77       49.52     19.25 o 
   0   7   7       69.29       70.54     11.44 o 
   1   7   7       24.84       13.25      7.05 o 
   2   7   7       22.44       15.80      7.06 o 
   3   7   7       34.85       26.14      8.19 o 
   4   7   7       41.86       66.53     10.15 o 
 -10   8   7        4.05        6.92      7.93 o 
  -9   8   7      124.72      134.24     18.89 o 
  -8   8   7        1.02       -7.03      5.76 o 
  -7   8   7       48.42       38.78      7.63 o 
  -6   8   7       38.46       33.35     10.12 o 
  -5   8   7      371.79      334.12     50.50 o 
  -4   8   7      317.00      332.42     20.76 o 
  -3   8   7       71.63       73.43      9.20 o 
  -2   8   7        5.07        3.05      6.11 o 
  -1   8   7      111.04      104.89     14.96 o 
   0   8   7      105.72       96.84     11.56 o 
   1   8   7        2.99        2.84      6.47 o 
   2   8   7        3.62        7.45      7.18 o 
   3   8   7       22.97        9.19      8.31 o 
  -9   9   7        4.40        0.96      6.91 o 
  -8   9   7      194.35      196.00     20.86 o 
  -7   9   7      165.84      186.30     20.06 o 
  -6   9   7      150.71      134.73     17.74 o 
  -5   9   7      262.09      340.68     20.27 o 
  -4   9   7        0.01        7.12      6.28 o 
  -3   9   7      150.71      187.80     16.07 o 
  -2   9   7        0.09       -0.16      6.52 o 
  -1   9   7        0.87        6.85      7.08 o 
   0   9   7        2.05       10.60      7.81 o 
   1   9   7        7.13        8.07      7.90 o 
  -8  10   7      156.48      164.55     20.81 o 
  -7  10   7       13.31       22.13     26.52 o 
  -6  10   7        0.03       -1.67      9.24 o 
  -5  10   7      241.09      275.29     20.11 o 
  -4  10   7        5.77       -8.04      7.04 o 
  -3  10   7       36.27       14.68      8.75 o 
  -2  10   7       40.80       39.61      9.82 o 
  -1  10   7        0.79        3.34      8.12 o 
   3 -13   8       18.62       23.16     12.06 o 
   4 -13   8       25.64       32.47     13.81 o 
   5 -13   8       61.50       51.87     15.47 o 
   0 -12   8       77.73       72.84     17.08 o 
   1 -12   8       24.80       33.98     10.64 o 
   2 -12   8       71.70       56.61     22.48 o 
   3 -12   8       75.61       91.05     25.59 o 
   4 -12   8       31.35       28.98     13.88 o 
   5 -12   8       22.79       39.00     13.20 o 
   6 -12   8        4.02       19.79     18.22 o 
   7 -12   8        8.95       -8.64     17.29 o 
  -1 -11   8       36.54       49.74     12.50 o 
   0 -11   8       27.13       21.31     12.58 o 
   1 -11   8       65.04       75.27     11.02 o 
   2 -11   8        0.03       -2.99      7.32 o 
   3 -11   8        0.20       -6.18      8.00 o 
   4 -11   8       34.99       31.28     11.08 o 
   5 -11   8        4.82        3.29      9.96 o 
   6 -11   8       62.69       38.94     18.05 o 
   7 -11   8        9.78       17.89      9.99 o 
   8 -11   8        2.39       16.32     12.21 o 
  -2 -10   8        4.88        3.26     17.54 o 
  -1 -10   8        0.01        0.12      7.19 o 
   0 -10   8      222.84      178.64     17.54 o 
   1 -10   8       22.01       20.77      7.63 o 
   2 -10   8        0.23       -0.88      6.55 o 
   3 -10   8      206.98      253.50     22.67 o 
   4 -10   8      112.59      108.68     18.28 o 
   5 -10   8       11.08       33.07     10.89 o 
   6 -10   8       93.23       73.73     13.51 o 
   7 -10   8       41.63       34.30      9.82 o 
   8 -10   8       35.29       42.09     17.56 o 
   9 -10   8        7.06       14.15     12.57 o 
  -3  -9   8        1.34        4.83     15.93 o 
  -2  -9   8       10.31        8.94     15.13 o 
   0  -9   8      234.04      268.98     17.88 o 
   1  -9   8       80.91       75.97      9.21 o 
   2  -9   8        3.75       -3.40      6.11 o 
   3  -9   8        0.13        3.88      5.80 o 
   4  -9   8       34.92       19.75     12.97 o 
   5  -9   8      125.08      115.79     21.52 o 
   6  -9   8      202.98      214.94     18.50 o 
   7  -9   8       12.13        8.15      7.80 o 
   8  -9   8      127.01      124.19     17.00 o 
   9  -9   8       28.51       13.69     11.39 o 
  10  -9   8        0.01       -3.27     15.72 o 
  -4  -8   8       43.65       56.65     20.97 o 
  -3  -8   8       19.84       16.10     14.41 o 
  -2  -8   8      201.35      195.17     19.12 o 
  -1  -8   8      187.49      205.63     25.34 o 
   0  -8   8       31.71       34.07     10.38 o 
   1  -8   8        9.25        5.21      7.33 o 
   2  -8   8        0.18       -3.83      5.25 o 
   3  -8   8      377.31      400.32     27.37 o 
   4  -8   8      172.28      191.22     32.24 o 
   5  -8   8       16.99       19.06      6.62 o 
   6  -8   8      134.07      138.01     12.45 o 
   7  -8   8       73.67       86.56     17.43 o 
   8  -8   8        0.05       10.11      6.48 o 
   9  -8   8       65.29       58.41     16.22 o 
  10  -8   8        3.18        6.96      8.96 o 
  -5  -7   8        6.08        7.16     16.06 o 
  -4  -7   8        1.39        8.43     14.28 o 
  -3  -7   8       58.60       52.94     19.79 o 
  -2  -7   8      430.83      465.39     25.17 o 
  -1  -7   8        7.46       14.41     11.27 o 
   0  -7   8        8.45       11.52      4.38 o 
   1  -7   8      218.78      277.06     33.71 o 
   2  -7   8       48.94       46.36     12.69 o 
   3  -7   8       27.90       24.71      6.98 o 
   4  -7   8      157.83      154.60     10.81 o 
   5  -7   8       88.41       76.58      9.08 o 
   6  -7   8       50.11       31.23      6.35 o 
   7  -7   8       75.39       63.22      8.55 o 
   8  -7   8        4.16        2.24      6.24 o 
   9  -7   8        2.99       -0.93      7.28 o 
  10  -7   8       50.42       73.12     11.62 o 
  -8  -6   8        0.39        2.84     11.61 o 
  -7  -6   8        1.39        4.03      9.83 o 
  -5  -6   8       21.86        2.25     13.09 o 
  -4  -6   8       12.72        7.88     12.58 o 
  -3  -6   8       55.09       36.53     12.14 o 
  -2  -6   8       46.21       40.74      9.52 o 
  -1  -6   8       18.29       25.93      9.72 o 
   0  -6   8       24.27       25.06      5.66 o 
   1  -6   8      167.31      177.47     10.62 o 
   2  -6   8       28.02       24.28      6.93 o 
   3  -6   8      304.24      296.60     11.93 o 
   4  -6   8      774.06      796.24     32.44 o 
   5  -6   8       48.73       32.47      9.91 o 
   6  -6   8        2.98        1.53      4.35 o 
   7  -6   8       68.22       78.50      9.61 o 
   8  -6   8        8.98       14.73      7.27 o 
   9  -6   8      362.62      403.66     44.17 o 
  10  -6   8       46.10       40.03      9.76 o 
  -8  -5   8        0.10       -7.67      9.75 o 
  -7  -5   8       55.51       61.91     13.22 o 
  -6  -5   8        4.39       -3.51      6.35 o 
  -5  -5   8        3.83        3.56      7.03 o 
  -4  -5   8      908.95      933.38     45.60 o 
  -3  -5   8       22.37       18.93      3.88 o 
  -2  -5   8      358.21      354.93      7.30 o 
  -1  -5   8      277.29      273.95     11.73 o 
   0  -5   8       23.41       21.20      3.70 o 
   1  -5   8      961.80      972.65     20.99 o 
   2  -5   8     1545.02     1493.18     22.94 o 
   3  -5   8      303.30      295.89     10.51 o 
   4  -5   8       55.51       58.40      5.76 o 
   5  -5   8      567.89      600.54     19.72 o 
   6  -5   8      160.18      162.08     11.24 o 
   7  -5   8      340.79      339.61     16.17 o 
   8  -5   8       56.46       43.70     13.38 o 
   9  -5   8      223.33      237.88     15.24 o 
  10  -5   8       78.85       88.35     21.61 o 
  -9  -4   8       57.70       73.39     18.39 o 
  -8  -4   8        9.37        0.34     11.21 o 
  -7  -4   8      379.46      380.67     22.10 o 
  -6  -4   8      338.59      331.30     40.68 o 
  -5  -4   8       52.54       40.79      6.37 o 
  -4  -4   8      289.16      301.84      9.35 o 
  -3  -4   8       69.96       74.41      3.58 o 
  -2  -4   8       92.40       96.81      4.34 o 
  -1  -4   8     1694.29     1653.13     30.68 o 
   0  -4   8     2146.94     2201.19     39.77 o 
   1  -4   8       14.05       17.99      3.13 o 
   2  -4   8       51.99       46.71      4.29 o 
   3  -4   8     1472.20     1551.53     20.81 o 
   4  -4   8     1431.62     1444.65     20.83 o 
   5  -4   8     2159.50     2236.30     55.35 o 
   6  -4   8        2.51       13.54      5.07 o 
   7  -4   8      122.04      127.28     18.88 o 
   8  -4   8      191.32      217.76     16.76 o 
   9  -4   8        6.01       14.07     12.87 o 
  10  -4   8       32.30       26.62     13.61 o 
  -9  -3   8       73.03       76.57     13.95 o 
  -8  -3   8      268.34      250.59     32.12 o 
  -7  -3   8        7.99       12.77      7.41 o 
  -6  -3   8      487.08      513.49     20.86 o 
  -5  -3   8        2.51        3.86      4.25 o 
  -4  -3   8      240.25      241.31      8.58 o 
  -3  -3   8      515.82      498.72     10.29 o 
  -2  -3   8      581.21      611.85     13.81 o 
  -1  -3   8        7.82        6.33      4.14 o 
   0  -3   8      276.55      286.08      8.48 o 
   1  -3   8      272.47      297.76      8.51 o 
   2  -3   8      309.42      327.55      7.50 o 
   3  -3   8      304.25      292.89      7.44 o 
   4  -3   8        9.08        8.58      3.00 o 
   5  -3   8      626.22      625.87     13.93 o 
   6  -3   8      108.26       92.52      6.73 o 
   7  -3   8       83.83       82.50      7.39 o 
   8  -3   8        9.28        0.60      7.05 o 
   9  -3   8        2.54        0.49      8.11 o 
  10  -3   8        4.63       -1.68      9.07 o 
 -10  -2   8       48.70       52.34     14.68 o 
  -9  -2   8      154.97      154.99     20.15 o 
  -8  -2   8       48.20       40.12     18.83 o 
  -7  -2   8        3.38        5.96      6.62 o 
  -6  -2   8        1.97       -0.89      5.61 o 
  -5  -2   8       41.39       53.51      6.98 o 
  -4  -2   8      177.56      186.74      6.99 o 
  -3  -2   8      229.72      219.95      9.67 o 
  -2  -2   8      222.60      217.72      8.15 o 
  -1  -2   8     1754.39     1702.04     25.46 o 
   0  -2   8      345.81      362.99      7.57 o 
   1  -2   8       89.17       78.21      4.03 o 
   2  -2   8        1.34        2.16      2.00 o 
   3  -2   8       59.73       67.24      4.34 o 
   4  -2   8      312.40      307.18      8.76 o 
   5  -2   8       71.11       62.12      6.21 o 
   6  -2   8      446.11      450.56     14.46 o 
   7  -2   8      309.69      318.34     16.96 o 
   8  -2   8       88.99       72.49      9.46 o 
   9  -2   8        1.28       -0.04      7.08 o 
 -10  -1   8       47.26       35.09     13.05 o 
  -9  -1   8       15.70        8.29      6.25 o 
  -8  -1   8      119.58      138.07     11.27 o 
  -7  -1   8        8.36       11.03      7.92 o 
  -6  -1   8        8.27       12.66      5.34 o 
  -5  -1   8      218.63      244.80     12.10 o 
  -4  -1   8        0.37       -0.54      2.33 o 
  -3  -1   8      967.72      851.64     17.82 o 
  -2  -1   8      844.70      850.66     14.16 o 
  -1  -1   8      427.10      431.71      8.16 o 
   0  -1   8        3.08        1.64      1.54 o 
   1  -1   8       96.22       99.94      3.76 o 
   2  -1   8     2081.39     2146.20     23.14 o 
   3  -1   8      145.43      141.28      8.01 o 
   4  -1   8       26.85       14.86      3.52 o 
   5  -1   8      523.12      508.15     14.94 o 
   6  -1   8       19.38       15.60      5.11 o 
   7  -1   8       12.27       11.24      6.37 o 
   8  -1   8        9.98        8.47      7.02 o 
   9  -1   8        0.06       -1.10      7.41 o 
 -11   0   8        1.74       -2.48      8.14 o 
 -10   0   8       24.36       34.98     17.82 o 
  -9   0   8       44.68       35.17      7.89 o 
  -8   0   8       34.03       28.94      6.86 o 
  -7   0   8       10.76       11.24      5.49 o 
  -6   0   8      455.18      443.79     17.06 o 
  -5   0   8     1051.26      997.83     32.63 o 
  -4   0   8     1757.28     1781.70     27.67 o 
  -3   0   8      181.01      205.78      6.65 o 
  -2   0   8     1038.66     1087.12     14.22 o 
  -1   0   8        4.83        5.94      1.81 o 
   0   0   8     2167.00     2144.41     21.55 o 
   1   0   8      231.36      214.87      5.60 o 
   2   0   8        0.26        0.16      2.11 o 
   3   0   8      751.63      719.62     23.79 o 
   4   0   8      568.99      545.64     14.64 o 
   5   0   8       73.68       76.97      6.56 o 
   6   0   8       12.58        5.47      4.92 o 
   7   0   8        6.32        8.54      6.31 o 
   8   0   8       81.13       70.64     11.34 o 
   9   0   8       29.60       32.94     12.60 o 
 -11   1   8       42.70       51.47     17.37 o 
 -10   1   8      144.66      112.77     13.19 o 
  -9   1   8      201.26      166.45     13.67 o 
  -8   1   8       24.59       13.27      6.80 o 
  -7   1   8      480.07      459.63     15.76 o 
  -6   1   8       15.76       15.30      4.35 o 
  -5   1   8       64.27       70.62      6.71 o 
  -4   1   8      415.05      423.71     11.82 o 
  -3   1   8      183.70      221.57      6.08 o 
  -2   1   8     2047.14     2073.20     23.87 o 
  -1   1   8        6.76        8.25      1.96 o 
   0   1   8       10.50        8.93      2.10 o 
   1   1   8       17.65       16.08      2.36 o 
   2   1   8       82.45       95.68      5.55 o 
   3   1   8      192.00      206.77      8.60 o 
   4   1   8       24.27       25.08      4.72 o 
   5   1   8        2.89        3.77      4.06 o 
   6   1   8       38.50       34.43      7.45 o 
   7   1   8       41.65       27.15      7.94 o 
   8   1   8       20.81       33.33     10.18 o 
 -11   2   8       18.53       12.78      9.06 o 
 -10   2   8        1.23        2.77      7.40 o 
  -9   2   8      129.01       91.50     11.38 o 
  -8   2   8       97.30      116.28      8.71 o 
  -7   2   8      167.50      185.90      8.95 o 
  -6   2   8       40.90       45.24      5.65 o 
  -5   2   8      317.51      296.82      9.74 o 
  -4   2   8       59.78       59.22      4.58 o 
  -3   2   8       10.94        7.56      2.72 o 
  -2   2   8      435.94      375.60      8.17 o 
  -1   2   8       46.57       47.98      3.72 o 
   0   2   8      406.47      366.19      9.96 o 
   1   2   8       44.11       47.20      4.28 o 
   2   2   8        0.27        1.93      3.33 o 
   3   2   8      220.77      229.92     10.48 o 
   4   2   8        8.18        8.58      4.23 o 
   5   2   8        2.63        0.16      4.95 o 
   6   2   8        9.43       16.58      6.78 o 
   7   2   8        1.12       10.32      6.92 o 
   8   2   8       25.94       22.61     10.18 o 
 -11   3   8       14.24        8.11      8.25 o 
 -10   3   8        7.57        4.92      7.21 o 
  -9   3   8        0.47        2.49      5.74 o 
  -8   3   8      738.64      798.25     21.96 o 
  -7   3   8      248.90      283.90     13.34 o 
  -6   3   8      801.35      833.29     22.87 o 
  -5   3   8      113.04      137.99      6.81 o 
  -4   3   8      858.73      820.39     14.25 o 
  -3   3   8       56.83       60.42      4.43 o 
  -2   3   8      349.56      376.68      8.31 o 
  -1   3   8       50.90       29.02      7.39 o 
   0   3   8     1054.89      987.44     16.80 o 
   1   3   8     1491.97     1520.79     26.36 o 
   2   3   8      200.97      210.76      9.85 o 
   3   3   8       12.20        6.16      5.03 o 
   4   3   8       79.99       53.78      7.69 o 
   5   3   8      235.94      301.39     15.90 o 
   6   3   8       93.01       84.14     10.54 o 
   7   3   8      100.50       82.85     11.10 o 
 -11   4   8       19.78       30.17     10.72 o 
 -10   4   8      132.20      114.27     14.14 o 
  -9   4   8      447.09      552.39     40.99 o 
  -8   4   8      189.10      192.38     12.54 o 
  -7   4   8        1.94        5.10      4.05 o 
  -6   4   8      471.40      451.48     11.95 o 
  -5   4   8      154.24      158.67      8.12 o 
  -4   4   8     1109.63     1009.90     18.10 o 
  -3   4   8       14.87       10.33      4.72 o 
  -2   4   8      566.71      571.90     14.89 o 
  -1   4   8     1136.91     1131.70     20.96 o 
   0   4   8       97.38      102.78      7.81 o 
   1   4   8      385.67      337.96     11.83 o 
   2   4   8       23.72       17.86      5.45 o 
   3   4   8       20.90        8.11      6.12 o 
   4   4   8      671.76      743.32     22.36 o 
   5   4   8       23.87       23.35      7.22 o 
   6   4   8       11.47        9.32      7.32 o 
 -11   5   8      365.41      383.13     27.03 o 
 -10   5   8       31.47       33.27      9.57 o 
  -9   5   8        2.42       -0.24      6.67 o 
  -8   5   8       45.27       34.30      6.90 o 
  -7   5   8       75.75       81.11      9.73 o 
  -6   5   8      183.20      181.77     22.11 o 
  -5   5   8       24.09       19.98      8.70 o 
  -4   5   8       93.35       84.27      7.17 o 
  -3   5   8      725.87      634.03     34.60 o 
  -2   5   8       32.49       20.45      4.65 o 
  -1   5   8       47.09       52.28      6.20 o 
   0   5   8        8.64        5.26      4.14 o 
   1   5   8      450.03      429.88     19.10 o 
   2   5   8      560.03      556.01     35.29 o 
   3   5   8       51.24       39.99      8.37 o 
   4   5   8        6.14        5.09      6.13 o 
   5   5   8       13.39       11.62      7.25 o 
 -11   6   8        2.99        4.03     10.68 o 
 -10   6   8       67.36       59.33     13.21 o 
  -9   6   8      103.67       98.95     11.04 o 
  -8   6   8        8.52       10.31      6.13 o 
  -7   6   8        9.95       15.48      6.04 o 
  -6   6   8       82.18       78.68      8.98 o 
  -5   6   8      515.75      463.09     21.78 o 
  -4   6   8       19.08        8.48      3.99 o 
  -3   6   8        0.08        1.41      3.85 o 
  -2   6   8      418.41      416.83     14.30 o 
  -1   6   8       38.61       35.66      5.85 o 
   0   6   8       52.37       39.54      8.20 o 
   1   6   8        3.01        1.37      5.67 o 
   2   6   8       89.76      105.28     17.28 o 
   3   6   8       19.96       13.42      8.53 o 
   4   6   8       13.22        2.64      6.95 o 
 -10   7   8       14.43       10.62      8.32 o 
  -9   7   8       44.48       41.26      9.19 o 
  -8   7   8      243.80      242.34     15.60 o 
  -7   7   8       84.03       81.96     10.03 o 
  -6   7   8      239.20      236.52     19.58 o 
  -5   7   8        1.82        2.23      4.07 o 
  -4   7   8      394.26      366.14     24.45 o 
  -3   7   8       62.50       74.53      8.95 o 
  -2   7   8        6.92        5.19      6.39 o 
  -1   7   8       67.40       62.22     20.29 o 
   0   7   8       55.82       59.98     12.55 o 
   1   7   8        3.44        4.66      6.57 o 
   2   7   8        5.10        1.76      6.54 o 
   3   7   8       46.11       41.16     10.36 o 
 -10   8   8        6.99        6.45      8.17 o 
  -9   8   8      119.57      117.97     12.85 o 
  -8   8   8       79.71       68.12      9.86 o 
  -7   8   8       18.45        9.33      6.09 o 
  -6   8   8      396.53      404.84     25.81 o 
  -5   8   8      148.15      151.42     24.73 o 
  -4   8   8       50.10       35.60      7.78 o 
  -3   8   8        3.48       -4.03      4.92 o 
  -2   8   8      161.48      178.48     15.35 o 
  -1   8   8       89.06       73.42     11.15 o 
   0   8   8      183.04      181.55     20.77 o 
   1   8   8        3.71        2.88      7.24 o 
   2   8   8       29.80       30.42      9.29 o 
  -9   9   8        5.04        2.85     10.17 o 
  -8   9   8       61.34       74.59     15.71 o 
  -7   9   8      108.10      103.14     18.05 o 
  -6   9   8       76.19       67.71     13.90 o 
  -5   9   8        3.69       11.52      8.74 o 
  -4   9   8       18.52       23.93      8.03 o 
  -3   9   8       54.02       64.17     11.32 o 
  -2   9   8       21.65       29.67     11.28 o 
  -1   9   8        0.06        7.98      7.66 o 
   0   9   8       51.81       38.24      9.69 o 
  -7  10   8       61.00       88.46     17.23 o 
  -6  10   8       71.62       63.25     15.04 o 
  -5  10   8        0.53        1.17      7.74 o 
  -4  10   8       28.89       31.87     11.92 o 
  -3  10   8       71.02       78.35     13.99 o 
  -2  10   8      119.04      136.99     15.97 o 
   4 -13   9        7.15       24.62     19.02 o 
   0 -12   9        7.11        8.30     12.54 o 
   1 -12   9        8.25        7.63     13.05 o 
   2 -12   9        0.01        4.03     14.32 o 
   3 -12   9       11.01       22.54     16.48 o 
   4 -12   9       84.68       58.13     20.00 o 
   5 -12   9       88.86       73.35     20.80 o 
   6 -12   9       45.02       37.33     19.66 o 
   7 -12   9        1.85        6.65     20.08 o 
  -1 -11   9       48.09       33.58     11.78 o 
   0 -11   9       10.47       15.25     11.27 o 
   1 -11   9        4.23       12.29     11.14 o 
   2 -11   9       65.90       76.01     17.63 o 
   3 -11   9       19.65       16.02     13.86 o 
   4 -11   9       26.91       18.22     14.83 o 
   5 -11   9       50.98       34.62     15.89 o 
   6 -11   9        6.34       25.47     17.20 o 
   7 -11   9       18.47       17.51     14.22 o 
   8 -11   9       14.86       27.03     21.44 o 
  -2 -10   9       87.26       78.35     24.66 o 
  -1 -10   9       44.97       31.62      9.02 o 
   0 -10   9        4.79        7.97      9.36 o 
   1 -10   9        0.10       -2.54      9.66 o 
   2 -10   9       79.30       90.04     17.08 o 
   3 -10   9      250.44      190.46     23.56 o 
   4 -10   9        0.25       -1.65     11.40 o 
   5 -10   9        0.07       10.89     14.11 o 
   6 -10   9       77.11       77.85     14.07 o 
   7 -10   9        2.97        2.48     12.01 o 
   8 -10   9      108.78      115.55     25.89 o 
   9 -10   9       21.64       21.99     19.11 o 
  -4  -9   9       29.25       35.34     23.86 o 
  -3  -9   9       44.41       72.41     23.13 o 
  -2  -9   9       12.46        2.42     15.55 o 
  -1  -9   9        2.00        6.99      7.58 o 
   0  -9   9       70.20       64.62     11.95 o 
   1  -9   9       80.38       91.82     14.53 o 
   2  -9   9        0.14       -0.25      8.94 o 
   3  -9   9       18.67       27.08     12.25 o 
   4  -9   9      421.23      430.33     30.42 o 
   5  -9   9      279.33      220.21     25.76 o 
   6  -9   9      124.90      111.06     14.45 o 
   7  -9   9        1.18        4.26      7.74 o 
   8  -9   9       33.12       18.27     10.83 o 
   9  -9   9      104.48      105.52     17.31 o 
  -5  -8   9        9.19       -0.64     18.98 o 
  -4  -8   9        1.32       -4.15     15.38 o 
  -3  -8   9       10.16       29.87     17.20 o 
  -2  -8   9       31.90       19.24     15.17 o 
  -1  -8   9      140.95      122.11     10.74 o 
   0  -8   9       32.35       17.88      8.26 o 
   1  -8   9        2.45        4.28      8.77 o 
   2  -8   9      193.87      175.84     18.64 o 
   3  -8   9       16.56       23.35     10.80 o 
   4  -8   9       15.72       29.41     12.29 o 
   5  -8   9       11.10       18.51      7.57 o 
   6  -8   9       59.51       58.59     14.15 o 
   7  -8   9       86.88       53.94     12.37 o 
   8  -8   9      102.19      103.42     10.46 o 
   9  -8   9       16.02       17.96      8.26 o 
  10  -8   9        6.28       15.62     10.08 o 
  -7  -7   9       17.98       18.73     11.91 o 
  -5  -7   9      108.59      126.65     27.88 o 
  -4  -7   9       19.97       21.65     16.78 o 
  -3  -7   9       23.67       34.74     16.19 o 
  -2  -7   9      228.73      250.29     27.22 o 
  -1  -7   9       77.86       78.68      9.87 o 
   0  -7   9      171.06      180.46     15.13 o 
   1  -7   9      208.56      204.91     17.50 o 
   2  -7   9        6.48       16.31      8.52 o 
   3  -7   9      126.42      134.53     17.29 o 
   4  -7   9      141.99      135.98     13.55 o 
   5  -7   9       36.58       46.47      8.04 o 
   6  -7   9       33.07       23.40      6.29 o 
   7  -7   9        1.24        7.15      7.95 o 
   8  -7   9      122.33      129.37     14.24 o 
   9  -7   9       56.25       78.58     11.41 o 
  10  -7   9       30.99       18.12      9.62 o 
  -8  -6   9       94.07      127.37     18.47 o 
  -7  -6   9      103.57      150.89     17.25 o 
  -6  -6   9        1.30       -3.64      8.60 o 
  -5  -6   9       54.10       35.70      8.92 o 
  -4  -6   9        7.57        0.48      5.16 o 
  -3  -6   9        0.49        1.96      4.48 o 
  -2  -6   9      300.73      299.16     13.87 o 
  -1  -6   9      689.52      665.58     26.52 o 
   0  -6   9        0.87        3.14      6.02 o 
   1  -6   9        6.79       18.86      7.75 o 
   2  -6   9     1267.69     1386.62     51.65 o 
   3  -6   9      296.61      337.74     16.64 o 
   4  -6   9     1622.59     1754.93     37.34 o 
   5  -6   9      181.53      164.83      9.75 o 
   6  -6   9       93.73       98.82     14.63 o 
   7  -6   9      419.16      462.72     18.49 o 
   8  -6   9        0.34        5.55      8.37 o 
   9  -6   9       73.75       86.58     11.81 o 
  10  -6   9        3.80        4.38     10.52 o 
  -8  -5   9        2.34        2.12     11.91 o 
  -7  -5   9       76.57       70.85     13.77 o 
  -6  -5   9       31.16       48.47     10.76 o 
  -5  -5   9       93.31       91.45      8.77 o 
  -4  -5   9      190.62      203.69      9.50 o 
  -3  -5   9     1462.44     1605.35     29.39 o 
  -2  -5   9       36.06       35.26      5.13 o 
  -1  -5   9        5.33        5.16      3.31 o 
   0  -5   9      551.56      546.53     15.95 o 
   1  -5   9      565.47      560.59     43.33 o 
   2  -5   9      593.95      589.75     17.59 o 
   3  -5   9      174.64      191.45     10.61 o 
   4  -5   9      519.37      536.65     19.26 o 
   5  -5   9      376.30      386.97     11.13 o 
   6  -5   9       38.44       37.36      7.28 o 
   7  -5   9        0.94       -2.78      6.08 o 
   8  -5   9      117.86      103.01     11.17 o 
   9  -5   9        5.01       13.18      7.99 o 
  10  -5   9       62.10       71.05     15.09 o 
  -9  -4   9       22.69       14.19     13.73 o 
  -8  -4   9       25.95       13.26     12.37 o 
  -7  -4   9        1.83       -1.06      8.69 o 
  -6  -4   9       20.11       14.03      8.94 o 
  -5  -4   9       89.90       77.97      9.29 o 
  -4  -4   9      682.42      672.10     16.93 o 
  -3  -4   9       82.83       86.41     13.22 o 
  -2  -4   9      655.80      659.53     15.13 o 
  -1  -4   9      394.52      392.90     12.44 o 
   0  -4   9      330.95      362.83     10.79 o 
   1  -4   9      131.18      133.74      5.81 o 
   2  -4   9       48.86       38.04      3.65 o 
   3  -4   9      415.91      425.88     11.33 o 
   4  -4   9      178.80      172.18      9.65 o 
   5  -4   9      694.37      709.89     18.53 o 
   6  -4   9      101.42       95.54     11.25 o 
   7  -4   9       53.71       59.86      9.04 o 
   8  -4   9       51.11       52.05      8.87 o 
   9  -4   9        8.44       22.76     11.03 o 
  10  -4   9       80.99       77.02     15.75 o 
  -9  -3   9       52.19       56.48     17.20 o 
  -8  -3   9       26.78       34.36     13.18 o 
  -7  -3   9        6.83        1.48      8.81 o 
  -6  -3   9      104.83      106.27     14.45 o 
  -5  -3   9       36.30       34.79      5.76 o 
  -4  -3   9      167.01      186.38      9.48 o 
  -3  -3   9        0.04        0.01      2.63 o 
  -2  -3   9       15.64        8.02      3.22 o 
  -1  -3   9      579.41      565.19     14.29 o 
   0  -3   9      141.45      145.95      8.00 o 
   1  -3   9      338.82      310.87      8.30 o 
   2  -3   9       24.61       16.25      3.24 o 
   3  -3   9       41.13       52.54      4.44 o 
   4  -3   9      396.89      370.28      9.79 o 
   5  -3   9        0.36        1.29      3.97 o 
   6  -3   9        0.25        5.00      4.98 o 
   7  -3   9        8.91        8.28      5.58 o 
   8  -3   9        5.75        7.03      7.49 o 
   9  -3   9       23.70        6.95      9.24 o 
 -10  -2   9       12.57       13.94     16.69 o 
  -9  -2   9        0.01       10.04     12.88 o 
  -8  -2   9        6.19        0.64      9.96 o 
  -7  -2   9      138.41      144.28     14.13 o 
  -6  -2   9      271.23      273.95     16.47 o 
  -5  -2   9      429.47      411.56     15.61 o 
  -4  -2   9       14.30       21.65      5.13 o 
  -3  -2   9      574.37      589.56     14.96 o 
  -2  -2   9       67.68       76.94      6.77 o 
  -1  -2   9      915.34      896.88     15.15 o 
   0  -2   9      176.36      160.91      6.96 o 
   1  -2   9      251.35      230.48      7.06 o 
   2  -2   9     1257.04     1225.90     16.61 o 
   3  -2   9     1062.72     1077.01     15.93 o 
   4  -2   9      218.85      237.70      9.79 o 
   5  -2   9       87.78       98.47      6.66 o 
   6  -2   9       82.35       81.51      6.75 o 
   7  -2   9      149.16      160.97     18.75 o 
   8  -2   9      194.90      228.29     17.13 o 
   9  -2   9       13.82        9.21      9.07 o 
 -10  -1   9        4.49       19.49     16.19 o 
  -9  -1   9        0.83       -0.49      8.52 o 
  -8  -1   9      161.32      195.63     26.55 o 
  -7  -1   9       83.89       85.63     16.69 o 
  -6  -1   9      106.64      106.97     12.50 o 
  -5  -1   9      287.62      280.03     12.92 o 
  -4  -1   9      168.07      173.76      7.97 o 
  -3  -1   9     1140.11     1102.02     17.40 o 
  -2  -1   9      252.42      254.28      7.55 o 
  -1  -1   9      213.76      202.36      6.01 o 
   0  -1   9      650.59      633.38     12.00 o 
   1  -1   9        7.25        7.34      2.15 o 
   2  -1   9        6.98        2.30      2.29 o 
   3  -1   9      193.60      208.48      9.88 o 
   4  -1   9      156.81      166.48      9.07 o 
   5  -1   9       25.21       17.84      4.24 o 
   6  -1   9        0.26        9.89      5.36 o 
   7  -1   9        3.70        6.03      6.17 o 
   8  -1   9        3.05        3.12      7.28 o 
   9  -1   9        0.37       -3.93      8.34 o 
 -10   0   9      213.23      231.46     22.17 o 
  -9   0   9        4.13        5.54      8.93 o 
  -8   0   9      197.75      206.01     18.06 o 
  -7   0   9        2.12        6.13      7.34 o 
  -6   0   9       61.15       55.68      8.04 o 
  -5   0   9      369.45      365.78     12.93 o 
  -4   0   9       23.10       13.93      3.30 o 
  -3   0   9      249.51      199.45     10.92 o 
  -2   0   9      118.88      110.76      6.24 o 
  -1   0   9      104.95       70.81      6.11 o 
   0   0   9      315.15      350.86      8.45 o 
   1   0   9      745.37      796.19     11.81 o 
   2   0   9       93.43      105.75      5.30 o 
   3   0   9       68.73       65.06      6.71 o 
   4   0   9        2.44        4.52      3.25 o 
   5   0   9       40.14       40.01      5.85 o 
   6   0   9        8.79       14.46      5.74 o 
   7   0   9       10.16        7.05      6.88 o 
   8   0   9       39.33       32.92      9.22 o 
 -11   1   9        4.06        9.33      8.62 o 
 -10   1   9       65.04       57.39     10.33 o 
  -9   1   9      261.10      277.39     16.64 o 
  -8   1   9      277.45      289.77     16.15 o 
  -7   1   9        2.13        3.04      6.47 o 
  -6   1   9        4.65        7.63      4.61 o 
  -5   1   9      474.07      435.12     13.71 o 
  -4   1   9      212.32      203.49      8.71 o 
  -3   1   9      267.64      268.71      7.88 o 
  -2   1   9       16.56       11.93      2.45 o 
  -1   1   9      945.33      918.18     12.92 o 
   0   1   9      550.72      539.45      9.37 o 
   1   1   9      563.73      591.84     11.16 o 
   2   1   9        7.29        7.47      2.97 o 
   3   1   9      115.68      113.38      7.28 o 
   4   1   9       91.96       91.81      8.36 o 
   5   1   9      323.20      334.36     16.64 o 
   6   1   9      364.75      405.52     15.92 o 
   7   1   9       57.91       52.44     10.62 o 
   8   1   9      200.49      175.02     17.03 o 
 -11   2   9      134.89      145.17     15.65 o 
 -10   2   9      139.87      126.22     15.64 o 
  -9   2   9        0.48        2.51      6.52 o 
  -8   2   9      201.26      190.89     17.19 o 
  -7   2   9      316.71      287.29     19.42 o 
  -6   2   9       42.61       46.00      6.53 o 
  -5   2   9      635.74      649.51     15.84 o 
  -4   2   9       92.36       87.97      8.46 o 
  -3   2   9     1273.81     1258.31     19.92 o 
  -2   2   9     1868.12     1806.74     22.57 o 
  -1   2   9       67.53       66.09      4.50 o 
   0   2   9      620.42      563.41     12.19 o 
   1   2   9        1.79        5.33      3.05 o 
   2   2   9       12.02       14.22      4.24 o 
   3   2   9     2124.95     2252.65     33.53 o 
   4   2   9       40.42       42.22      6.70 o 
   5   2   9       40.37       41.44      7.92 o 
   6   2   9      105.89      103.38     11.67 o 
   7   2   9        1.04        0.03      7.45 o 
 -11   3   9       10.13        2.13      7.85 o 
 -10   3   9        2.56        3.35      7.17 o 
  -9   3   9       21.98       24.39      7.12 o 
  -8   3   9      120.57      124.76     10.67 o 
  -7   3   9      209.32      220.02     19.02 o 
  -6   3   9        9.19        3.96      3.51 o 
  -5   3   9      742.11      695.82     14.47 o 
  -4   3   9     1113.38     1063.26     21.61 o 
  -3   3   9      244.00      253.07      8.16 o 
  -2   3   9        0.21        2.53      2.62 o 
  -1   3   9      399.77      445.75      9.94 o 
   0   3   9      488.54      497.72     11.56 o 
   1   3   9     2399.85     2400.44     37.54 o 
   2   3   9       62.67       61.13      6.74 o 
   3   3   9       45.59       43.61      6.50 o 
   4   3   9        3.05        0.02      5.42 o 
   5   3   9       58.08       45.56      8.57 o 
   6   3   9       32.30       23.76      8.19 o 
   7   3   9        3.34       -2.46      7.76 o 
 -11   4   9       17.62       19.74      9.98 o 
 -10   4   9      131.90      120.78     13.99 o 
  -9   4   9        1.17        8.07      6.75 o 
  -8   4   9        2.89        4.17      5.90 o 
  -7   4   9      324.34      294.65     11.72 o 
  -6   4   9      279.69      251.59     12.93 o 
  -5   4   9        4.42        6.73      5.91 o 
  -4   4   9      256.42      246.74     12.45 o 
  -3   4   9       43.28       37.30      7.27 o 
  -2   4   9        2.21        2.49      3.03 o 
  -1   4   9      357.01      322.88     11.93 o 
   0   4   9        4.38        7.11      3.95 o 
   1   4   9      431.48      427.71     13.77 o 
   2   4   9       67.54       60.55      9.22 o 
   3   4   9        1.16       -2.25      5.91 o 
   4   4   9       10.94        2.26      6.00 o 
   5   4   9        0.00        1.95      6.69 o 
   6   4   9       48.18       27.93      9.25 o 
 -11   5   9        0.00       -4.99      8.83 o 
 -10   5   9       52.44       56.37     11.38 o 
  -9   5   9       74.78       60.62     10.64 o 
  -8   5   9       18.48       19.81      6.37 o 
  -7   5   9      339.45      331.95     15.83 o 
  -6   5   9       19.16       23.55      6.42 o 
  -5   5   9      345.33      322.80     14.39 o 
  -4   5   9       19.65       29.04      5.28 o 
  -3   5   9        0.14        2.47      3.25 o 
  -2   5   9       21.71       26.85      4.51 o 
  -1   5   9        4.47        8.26      4.34 o 
   0   5   9       56.94       52.12      6.84 o 
   1   5   9       44.86       46.32      8.70 o 
   2   5   9       82.99      106.54     14.24 o 
   3   5   9       51.97       55.93     10.04 o 
   4   5   9       49.58       28.95      7.93 o 
   5   5   9        1.60       -0.89      7.23 o 
 -10   6   9      121.58      107.23     29.47 o 
  -9   6   9      100.21       84.85     10.61 o 
  -8   6   9        0.26       10.97      6.48 o 
  -7   6   9      248.75      260.67     15.19 o 
  -6   6   9      386.69      388.08     21.55 o 
  -5   6   9       96.84       84.39     17.20 o 
  -4   6   9       40.58       38.51      6.03 o 
  -3   6   9       45.89       42.02      8.63 o 
  -2   6   9      134.43      162.27     14.21 o 
  -1   6   9     1212.80     1197.95     43.90 o 
   0   6   9       41.35       32.53      8.10 o 
   1   6   9        8.90        5.85      6.84 o 
   2   6   9       32.60       19.67      8.24 o 
   3   6   9       12.77       14.06      8.34 o 
   4   6   9      127.67      124.51     14.62 o 
 -10   7   9        3.75       12.74     10.30 o 
  -9   7   9      347.01      354.68     19.11 o 
  -8   7   9      178.26      203.81     15.15 o 
  -7   7   9       71.86       68.01     16.96 o 
  -6   7   9      127.70       93.95     10.19 o 
  -5   7   9       11.96       -3.73      6.95 o 
  -4   7   9      260.83      296.62     34.77 o 
  -3   7   9       78.58       85.44      9.77 o 
  -2   7   9        0.91        7.81      5.49 o 
  -1   7   9       15.35       16.81      7.40 o 
   0   7   9       18.81       18.99      8.20 o 
   1   7   9        1.18        6.55      7.16 o 
   2   7   9       95.10       68.45     11.31 o 
   3   7   9        3.33       -2.90      7.75 o 
  -9   8   9        5.76       10.05      7.89 o 
  -8   8   9        0.04        6.13      7.11 o 
  -7   8   9       68.54       63.92      9.08 o 
  -6   8   9       77.86       50.72     23.41 o 
  -5   8   9       24.14       11.82      8.75 o 
  -4   8   9       89.96       83.16     10.65 o 
  -3   8   9      201.63      211.44     16.28 o 
  -2   8   9       32.28       32.33      9.17 o 
  -1   8   9       16.51       13.37      8.13 o 
   0   8   9       37.77       24.61      9.11 o 
   1   8   9       34.66       27.38      9.68 o 
  -8   9   9        0.01        1.94      9.96 o 
  -7   9   9        0.02       -1.12      9.28 o 
  -6   9   9       19.73       47.89     13.49 o 
  -5   9   9        0.04        0.04      7.65 o 
  -4   9   9      115.44      123.83     13.02 o 
  -3   9   9      384.19      469.43     21.07 o 
  -2   9   9        9.39        6.55      8.57 o 
  -1   9   9       18.56       19.48      9.76 o 
  -5  10   9      334.43      387.02     27.45 o 
  -4  10   9        1.22        0.50      7.93 o 
   0 -12  10        8.88      -12.88     12.46 o 
   1 -12  10        0.08       16.23     14.53 o 
   2 -12  10       96.01       67.41     18.64 o 
   3 -12  10        4.71       18.05     15.25 o 
   4 -12  10        4.26        3.60     14.49 o 
   5 -12  10       53.25       31.48     18.35 o 
   6 -12  10        2.38       -1.06     17.80 o 
  -1 -11  10       22.19        1.86     11.44 o 
   0 -11  10       18.65       10.34     11.78 o 
   1 -11  10       10.00       18.69     12.84 o 
   2 -11  10        9.63       11.23     12.75 o 
   3 -11  10      119.51       68.94     17.92 o 
   4 -11  10       66.86       52.88     17.12 o 
   5 -11  10       81.28       74.28     19.36 o 
   6 -11  10       34.86       13.77     16.61 o 
   7 -11  10       34.54       40.06     15.19 o 
   8 -11  10       85.34      149.36     29.74 o 
  -2 -10  10       19.67        0.72     17.29 o 
  -1 -10  10        0.06       -4.75      7.91 o 
   0 -10  10       11.20       10.42     10.55 o 
   1 -10  10       22.74       45.08     13.47 o 
   2 -10  10       10.78       15.59     12.16 o 
   3 -10  10       89.79       91.14     18.09 o 
   4 -10  10        4.89        3.86     12.03 o 
   5 -10  10        5.52        1.82     12.84 o 
   6 -10  10       89.59       65.81     14.41 o 
   7 -10  10       13.26       16.08     12.96 o 
   8 -10  10       31.27       13.26     19.79 o 
  -4  -9  10        0.47      -15.04     18.77 o 
  -3  -9  10      191.22      220.29     34.11 o 
  -2  -9  10        4.88        4.07     15.51 o 
  -1  -9  10       16.69       12.16      7.42 o 
   0  -9  10       38.07       23.69     10.42 o 
   1  -9  10        4.41       -2.08      8.47 o 
   2  -9  10       65.62       67.24     14.24 o 
   3  -9  10        4.05       -2.20      9.58 o 
   4  -9  10        0.94       -4.32     10.13 o 
   5  -9  10       36.13       25.85     15.04 o 
   6  -9  10        3.89        4.96     10.28 o 
   7  -9  10        2.47       11.02     15.51 o 
   8  -9  10       99.91       89.02     23.43 o 
   9  -9  10        1.76        1.95     17.88 o 
  -5  -8  10       41.42       36.82     22.97 o 
  -4  -8  10        7.68      -10.64     15.80 o 
  -3  -8  10       57.62       53.69      8.66 o 
  -2  -8  10      101.39      107.62     10.46 o 
  -1  -8  10       15.60       16.69      7.75 o 
   0  -8  10        0.14        7.33      7.92 o 
   1  -8  10      454.55      484.35     27.16 o 
   2  -8  10        3.78       10.76      8.98 o 
   3  -8  10     1770.37     1740.72     65.63 o 
   4  -8  10       14.20        5.30     10.89 o 
   5  -8  10       41.76       63.17     11.99 o 
   6  -8  10      355.90      396.95     24.55 o 
   7  -8  10        3.00       -3.94     14.19 o 
   8  -8  10       78.75       64.11     19.79 o 
   9  -8  10        7.50       15.18     10.41 o 
  -7  -7  10        0.88       10.72     11.65 o 
  -5  -7  10      163.58      208.17     21.63 o 
  -4  -7  10      271.72      301.70     16.68 o 
  -3  -7  10       67.84       55.08      8.70 o 
  -2  -7  10        3.14        3.52      4.32 o 
  -1  -7  10      205.83      190.00     15.55 o 
   0  -7  10      250.17      213.81     17.58 o 
   1  -7  10     1230.87     1160.18     45.38 o 
   2  -7  10      335.85      358.55     24.41 o 
   3  -7  10      226.66      216.60     22.08 o 
   4  -7  10      203.18      176.72     15.19 o 
   5  -7  10       14.29       22.50      9.59 o 
   6  -7  10       53.37       49.89      9.85 o 
   7  -7  10       22.90       18.53      8.27 o 
   8  -7  10       41.63       47.28      9.27 o 
   9  -7  10      218.59      241.75     16.75 o 
  -7  -6  10       47.91       38.26     12.67 o 
  -6  -6  10        0.21       -2.46      8.18 o 
  -5  -6  10       91.04       91.36     10.91 o 
  -4  -6  10       21.87       15.11      5.01 o 
  -3  -6  10      245.61      246.35     10.86 o 
  -2  -6  10      131.21      142.57      8.47 o 
  -1  -6  10      829.05      894.42     25.73 o 
   0  -6  10        2.04        3.04      5.05 o 
   1  -6  10      125.44      131.27     15.59 o 
   2  -6  10      349.89      411.13     26.40 o 
   3  -6  10      456.82      455.51     33.75 o 
   4  -6  10     1316.25     1419.01     41.22 o 
   5  -6  10      117.34       99.03      7.34 o 
   6  -6  10        9.58       13.58      6.07 o 
   7  -6  10       95.03       87.07     11.11 o 
   8  -6  10       96.18      108.67     11.74 o 
   9  -6  10        0.95       -0.69      8.86 o 
  -8  -5  10        0.09        5.34     12.67 o 
  -7  -5  10       50.65       40.85     12.88 o 
  -6  -5  10       31.73       32.92     11.10 o 
  -5  -5  10       22.76       22.54      5.97 o 
  -4  -5  10       38.92       40.92      8.33 o 
  -3  -5  10       23.91       22.18      4.84 o 
  -2  -5  10        3.16        4.64      6.52 o 
  -1  -5  10      125.09      128.88      8.16 o 
   0  -5  10       21.65       24.66      8.58 o 
   1  -5  10        7.16        7.16      4.48 o 
   2  -5  10      135.62      124.18      8.77 o 
   3  -5  10      255.32      257.24     12.03 o 
   4  -5  10       51.84       39.39     13.99 o 
   5  -5  10        0.29       -4.30      3.82 o 
   6  -5  10       27.87       27.93      7.34 o 
   7  -5  10        1.99       -3.36      6.35 o 
   8  -5  10       31.33       36.66     11.38 o 
   9  -5  10       79.99       99.87     11.68 o 
  -9  -4  10        0.80        6.74     13.86 o 
  -8  -4  10        7.18       10.47     12.71 o 
  -7  -4  10       12.11        9.96     10.13 o 
  -6  -4  10      138.22      141.39     16.78 o 
  -5  -4  10      336.27      353.68     16.01 o 
  -4  -4  10        8.45        4.94      4.80 o 
  -3  -4  10        7.54        8.67      4.07 o 
  -2  -4  10      805.72      810.19     21.44 o 
  -1  -4  10      118.06      118.68     13.46 o 
   0  -4  10       12.15       10.58      5.70 o 
   1  -4  10     1115.27     1233.98     24.68 o 
   2  -4  10      583.75      532.60     28.76 o 
   3  -4  10      170.14      109.94     30.06 o 
   4  -4  10      237.58      254.15     10.12 o 
   5  -4  10        0.29        7.98      5.32 o 
   6  -4  10      496.82      566.55     19.88 o 
   7  -4  10      333.61      343.24     16.46 o 
   8  -4  10       11.64       16.88      7.73 o 
   9  -4  10        4.58        0.01      9.62 o 
  -9  -3  10       18.68       25.47     14.83 o 
  -8  -3  10       86.00      117.92     19.66 o 
  -7  -3  10        0.13       -1.74      8.90 o 
  -6  -3  10       41.42       56.31     13.39 o 
  -5  -3  10      249.84      240.84     13.10 o 
  -4  -3  10      934.66      960.58     22.59 o 
  -3  -3  10      243.07      260.69     12.33 o 
  -2  -3  10      136.05      162.47     10.15 o 
  -1  -3  10      513.35      495.64     15.73 o 
   0  -3  10       93.81       72.84      7.28 o 
   1  -3  10      237.48      225.80      6.96 o 
   2  -3  10      337.91      340.47     14.54 o 
   3  -3  10        7.85        1.41      5.65 o 
   4  -3  10      429.49      425.40     13.84 o 
   5  -3  10       37.13       44.90      6.64 o 
   6  -3  10        7.95        4.23      5.20 o 
   7  -3  10        4.70        3.16      5.95 o 
   8  -3  10        0.92        0.20      7.85 o 
   9  -3  10       29.75       38.96     11.63 o 
 -10  -2  10        4.84        8.39     16.27 o 
  -9  -2  10       13.75       25.17     14.15 o 
  -8  -2  10        4.10       15.68     12.63 o 
  -7  -2  10        0.72        3.52      9.45 o 
  -6  -2  10      539.50      569.10     31.91 o 
  -5  -2  10      454.43      457.92     17.28 o 
  -4  -2  10      128.95      122.21     13.69 o 
  -3  -2  10      186.05      200.87     18.43 o 
  -2  -2  10       38.07       37.99      6.02 o 
  -1  -2  10      293.63      294.21      8.56 o 
   0  -2  10      280.29      274.25     11.39 o 
   1  -2  10      329.31      310.72     14.51 o 
   2  -2  10     1412.17     1437.11     20.42 o 
   3  -2  10        3.21        9.57      3.27 o 
   4  -2  10        4.29       -1.18      3.74 o 
   5  -2  10       46.59       55.37      6.46 o 
   6  -2  10        5.99        7.92      5.43 o 
   7  -2  10        0.60        6.30      7.56 o 
   8  -2  10        7.19        0.58      8.26 o 
   9  -2  10       47.66       45.05     12.11 o 
 -10  -1  10      131.29      125.51     25.00 o 
  -9  -1  10       68.56       92.46     20.85 o 
  -8  -1  10       87.01      110.42     19.91 o 
  -7  -1  10        0.56        3.09     10.51 o 
  -6  -1  10       46.28       48.94     12.75 o 
  -5  -1  10      112.35      144.82     14.17 o 
  -4  -1  10      199.35      236.90     20.30 o 
  -3  -1  10      384.56      407.71     12.88 o 
  -2  -1  10      828.01      836.07     15.44 o 
  -1  -1  10       71.21       62.02      5.43 o 
   0  -1  10      255.96      249.84      7.46 o 
   1  -1  10      161.42      176.29      5.66 o 
   2  -1  10       50.42       55.80      4.72 o 
   3  -1  10      242.78      233.70      8.36 o 
   4  -1  10      400.29      400.33     10.65 o 
   5  -1  10      146.96      165.01     14.68 o 
   6  -1  10        1.14        0.63      5.72 o 
   7  -1  10       41.88       44.45      8.72 o 
   8  -1  10       81.15       98.76     20.94 o 
 -10   0  10        2.34       14.87     15.42 o 
  -9   0  10       53.54       56.02     17.63 o 
  -8   0  10       23.14       24.70     14.41 o 
  -7   0  10       31.15        1.69     10.21 o 
  -6   0  10      352.53      364.12     21.09 o 
  -5   0  10        7.97        5.39      5.26 o 
  -4   0  10      910.55      975.79     23.87 o 
  -3   0  10     1440.52     1430.19     25.16 o 
  -2   0  10      274.35      265.36      7.59 o 
  -1   0  10      263.61      246.60      6.88 o 
   0   0  10       40.98       42.30      3.52 o 
   1   0  10      165.20      149.80      5.68 o 
   2   0  10     2089.71     2112.47     27.55 o 
   3   0  10      132.22      136.25      8.09 o 
   4   0  10        0.72        3.89      3.29 o 
   5   0  10        1.53        3.12      4.72 o 
   6   0  10       73.11       56.46      9.01 o 
   7   0  10       91.08       88.38     10.82 o 
   8   0  10       93.61       93.10     15.30 o 
 -10   1  10        0.14        2.75     15.34 o 
  -9   1  10      148.84      177.16     25.80 o 
  -8   1  10      203.48      264.26     23.35 o 
  -7   1  10      104.94      115.47     27.44 o 
  -6   1  10      246.57      242.45     12.13 o 
  -5   1  10      864.75      845.22     20.57 o 
  -4   1  10       21.20       24.83      3.85 o 
  -3   1  10       23.83       17.77      3.67 o 
  -2   1  10      463.70      472.37     10.22 o 
  -1   1  10      631.53      591.90     11.01 o 
   0   1  10     4502.37     4363.19     42.72 o 
   1   1  10      237.69      242.76     10.90 o 
   2   1  10      177.73      168.58     13.88 o 
   3   1  10        0.01        0.88      3.13 o 
   4   1  10       67.39       47.45      6.32 o 
   5   1  10      220.38      183.21     13.10 o 
   6   1  10       60.34       61.21      8.85 o 
   7   1  10        0.89        3.02      7.47 o 
 -11   2  10      112.37      108.94     27.63 o 
 -10   2  10       22.95       15.80     11.57 o 
  -9   2  10       38.79       32.49     11.28 o 
  -8   2  10       88.10      102.99     10.03 o 
  -7   2  10      485.32      466.92     18.54 o 
  -6   2  10       25.64       11.08      5.35 o 
  -5   2  10     1351.20     1302.35     25.13 o 
  -4   2  10      272.03      267.63      9.53 o 
  -3   2  10      124.44      124.11      9.01 o 
  -2   2  10     2175.15     2072.24     25.64 o 
  -1   2  10        7.69       10.78      3.37 o 
   0   2  10      961.49      970.94     17.63 o 
   1   2  10      124.56      125.28     10.62 o 
   2   2  10        4.90        3.39      4.19 o 
   3   2  10       62.02       49.62      6.19 o 
   4   2  10       10.21        5.75      5.16 o 
   5   2  10       10.12       14.95      6.43 o 
   6   2  10      159.82      182.31     14.78 o 
   7   2  10      106.44       81.52     12.03 o 
 -11   3  10       22.12       20.33      9.55 o 
 -10   3  10       42.09       51.83      9.66 o 
  -9   3  10       21.92       24.76      7.46 o 
  -8   3  10       16.08       16.14      7.56 o 
  -7   3  10      279.12      267.19     13.46 o 
  -6   3  10      831.49      827.38     16.68 o 
  -5   3  10        0.42        5.34      3.63 o 
  -4   3  10      112.72       98.84      6.91 o 
  -3   3  10        0.18        2.29      3.18 o 
  -2   3  10        3.08        3.53      2.94 o 
  -1   3  10       10.77       12.07      3.17 o 
   0   3  10       45.45       41.35      7.11 o 
   1   3  10        2.48        4.66      4.16 o 
   2   3  10       66.52       58.67      7.12 o 
   3   3  10       44.78       35.37      6.50 o 
   4   3  10       88.04       68.27      9.61 o 
   5   3  10       49.78       59.40      9.95 o 
   6   3  10        0.36        1.79      8.17 o 
 -10   4  10        0.81        4.78      8.06 o 
  -9   4  10        0.14        1.37      7.35 o 
  -8   4  10      160.17      173.11     17.16 o 
  -7   4  10      590.30      623.96     20.18 o 
  -6   4  10      325.90      328.89     20.59 o 
  -5   4  10        7.29        8.57      5.00 o 
  -4   4  10       83.08       66.56      7.94 o 
  -3   4  10      915.08      925.90     18.17 o 
  -2   4  10      481.16      462.65     12.12 o 
  -1   4  10       22.21       11.79      4.76 o 
   0   4  10        1.79       -0.91      4.07 o 
   1   4  10        7.72        9.00      5.01 o 
   2   4  10        5.51        9.72      5.62 o 
   3   4  10      131.64      149.76     12.58 o 
   4   4  10       38.18       27.58      7.74 o 
   5   4  10        0.79        4.41      7.47 o 
 -10   5  10      229.61      221.26     18.19 o 
  -9   5  10      445.03      449.25     26.27 o 
  -8   5  10       32.75       20.58     11.08 o 
  -7   5  10      124.53      102.82     10.31 o 
  -6   5  10      145.28      114.75     10.57 o 
  -5   5  10      620.94      628.63     21.00 o 
  -4   5  10      147.97      156.90     10.03 o 
  -3   5  10      165.01      135.93      7.93 o 
  -2   5  10       88.49       80.27      9.99 o 
  -1   5  10        5.52        4.63      4.79 o 
   0   5  10        7.84        7.47      5.40 o 
   1   5  10       77.40       66.53      8.58 o 
   2   5  10       45.13       48.81     14.48 o 
   3   5  10        1.98        3.64      7.62 o 
   4   5  10        2.41       -7.64      6.85 o 
 -10   6  10        7.30        3.84     10.21 o 
  -9   6  10       54.80       45.10      9.69 o 
  -8   6  10       75.04       73.37     10.07 o 
  -7   6  10      310.73      318.08     16.96 o 
  -6   6  10      167.96      151.85     12.05 o 
  -5   6  10       30.65       27.24     12.06 o 
  -4   6  10      191.26      179.70     16.08 o 
  -3   6  10       14.29       11.61      6.19 o 
  -2   6  10       12.42       11.90      5.75 o 
  -1   6  10       32.75       53.07      8.14 o 
   0   6  10        3.32       11.26      6.24 o 
   1   6  10      362.06      385.29     25.90 o 
   2   6  10        0.02       -4.29      7.01 o 
   3   6  10       89.09       88.01     13.33 o 
  -9   7  10       25.61       24.09      8.91 o 
  -8   7  10       42.41       34.10     10.60 o 
  -7   7  10       53.65       57.17      9.38 o 
  -6   7  10        0.72        4.83      6.54 o 
  -5   7  10       24.86       20.29      9.17 o 
  -4   7  10      340.11      363.60     21.38 o 
  -3   7  10        2.56        7.52      6.08 o 
  -2   7  10       11.09        3.73      6.48 o 
  -1   7  10      412.10      421.99     18.71 o 
   0   7  10       73.59       95.06     12.81 o 
   1   7  10      129.11      110.08     13.64 o 
   2   7  10        0.36        1.02      8.40 o 
  -8   8  10       10.78       11.84      7.69 o 
  -7   8  10      291.62      315.36     24.72 o 
  -6   8  10      359.45      327.33     62.16 o 
  -5   8  10        4.92       -0.90      7.21 o 
  -4   8  10       67.06       47.38     10.41 o 
  -3   8  10      153.99      145.73     13.27 o 
  -2   8  10       72.78       53.03     10.24 o 
  -1   8  10      188.62      238.91     18.76 o 
   0   8  10       20.41       10.06      9.40 o 
  -7   9  10        4.17       21.90     12.34 o 
  -6   9  10        4.57       -3.65      8.48 o 
  -5   9  10       19.18       18.77      9.52 o 
  -4   9  10      201.10      226.10     19.00 o 
  -3   9  10       19.57       25.70      9.17 o 
  -2   9  10       19.99       15.74     10.09 o 
   0 -12  11       10.98       14.66     13.01 o 
   1 -12  11        4.58        0.34     12.88 o 
   2 -12  11      183.79      177.16     23.81 o 
   3 -12  11        7.70        3.56     15.64 o 
   4 -12  11        0.49       -3.94     15.38 o 
   5 -12  11       31.46       37.37     18.35 o 
   6 -12  11       10.00       17.37     19.24 o 
  -2 -11  11       14.53        4.64      7.59 o 
  -1 -11  11       11.23       21.82     12.20 o 
   0 -11  11        4.37       14.83     11.91 o 
   1 -11  11       42.95       36.35     14.58 o 
   2 -11  11        9.13        3.18     12.16 o 
   3 -11  11        8.47       -1.78     12.03 o 
   4 -11  11        0.08      -12.37     12.03 o 
   5 -11  11       16.54        4.79     13.86 o 
   6 -11  11        0.09        5.21     16.82 o 
   7 -11  11       18.97       17.12     14.79 o 
  -2 -10  11       11.32       16.15      6.62 o 
  -1 -10  11        0.29        8.57      8.53 o 
   0 -10  11      213.02      181.61     19.02 o 
   1 -10  11       14.15       -0.85      9.53 o 
   2 -10  11      189.65      170.42     21.23 o 
   3 -10  11        0.06       13.81     11.74 o 
   4 -10  11      167.37      163.77     22.75 o 
   5 -10  11       49.79       56.61     18.26 o 
   6 -10  11        0.32        2.03     16.57 o 
   7 -10  11       61.56       63.73     16.32 o 
   8 -10  11       33.08       37.71     21.52 o 
  -3  -9  11        3.42        0.55      7.46 o 
  -2  -9  11       54.89       38.37      6.85 o 
  -1  -9  11       61.63       34.21     13.94 o 
   0  -9  11      260.67      236.99     20.68 o 
   1  -9  11      339.41      348.85     24.75 o 
   2  -9  11      150.76      164.28     20.21 o 
   3  -9  11       14.65       -1.78     10.59 o 
   4  -9  11       25.49       26.95     13.90 o 
   5  -9  11       65.49       48.52     16.99 o 
   6  -9  11       42.33       46.64     13.22 o 
   7  -9  11       81.26       61.74     20.97 o 
   8  -9  11       76.01       52.37     21.91 o 
  -5  -8  11       28.09       39.36     11.74 o 
  -4  -8  11      106.34      114.12     15.78 o 
  -3  -8  11       59.69       58.17      7.16 o 
  -2  -8  11      281.81      281.82     15.20 o 
  -1  -8  11       12.65        6.31      5.45 o 
   0  -8  11       19.34       14.28      9.32 o 
   1  -8  11      328.84      319.02     23.26 o 
   2  -8  11      145.63       91.61     16.61 o 
   3  -8  11      610.13      634.73     36.65 o 
   4  -8  11       37.99       11.91     13.01 o 
   5  -8  11       36.81       28.48     10.90 o 
   6  -8  11      122.10      109.74     15.83 o 
   7  -8  11        7.12        9.83     16.19 o 
   8  -8  11       82.84      140.97     25.13 o 
   9  -8  11       28.21       42.46     20.38 o 
  -6  -7  11        2.07        5.55      9.87 o 
  -5  -7  11       61.39       66.84      8.38 o 
  -4  -7  11      124.87      109.65     15.93 o 
  -3  -7  11        0.06       -2.74      4.57 o 
  -2  -7  11        1.15        7.45      8.37 o 
  -1  -7  11        0.11        3.21      5.77 o 
   0  -7  11       23.33       15.91      6.80 o 
   1  -7  11      104.09      103.18     16.19 o 
   2  -7  11        2.61        0.55      9.24 o 
   3  -7  11       24.62        6.19     11.31 o 
   4  -7  11      142.35      136.57     39.83 o 
   5  -7  11        8.41        8.19     12.03 o 
   6  -7  11       15.01       31.74     16.23 o 
   7  -7  11       24.91       16.12      8.31 o 
   8  -7  11       11.19       11.63      9.60 o 
   9  -7  11        2.53        7.37     18.16 o 
  -7  -6  11        6.17       21.52     12.03 o 
  -6  -6  11       28.87       15.17      9.36 o 
  -5  -6  11       70.64       75.09      9.98 o 
  -4  -6  11        3.29        3.15      5.11 o 
  -3  -6  11      408.32      411.63     15.39 o 
  -2  -6  11       29.02       28.27      6.10 o 
  -1  -6  11       10.50        7.53      4.24 o 
   0  -6  11      753.73      779.00     27.52 o 
   1  -6  11       25.25       21.46      5.67 o 
   2  -6  11      362.39      376.54     15.41 o 
   3  -6  11      169.32      187.47     10.96 o 
   4  -6  11       95.92       94.81      9.29 o 
   5  -6  11      388.35      425.05     20.67 o 
   6  -6  11      241.22      272.08     16.84 o 
   7  -6  11       10.22       19.09      9.22 o 
   8  -6  11        0.81        2.17     11.69 o 
   9  -6  11      180.42      201.44     18.10 o 
  -8  -5  11        0.69        2.29     13.14 o 
  -7  -5  11       90.19       70.42     15.68 o 
  -6  -5  11       30.45       26.02     11.19 o 
  -5  -5  11      151.80      173.76     11.70 o 
  -4  -5  11        1.55       -3.46      4.54 o 
  -3  -5  11      319.29      333.16     22.81 o 
  -2  -5  11      388.87      333.53     13.95 o 
  -1  -5  11       78.88       53.79      7.39 o 
   0  -5  11      287.41      283.99     15.78 o 
   1  -5  11      178.52      209.72     15.21 o 
   2  -5  11       70.18       71.93      8.95 o 
   3  -5  11      366.35      361.95     16.58 o 
   4  -5  11       60.23       63.38      6.95 o 
   5  -5  11        1.96        7.77      6.34 o 
   6  -5  11        2.62       -2.75      7.33 o 
   7  -5  11       71.12       69.70     12.33 o 
   8  -5  11       76.46      108.83     14.10 o 
   9  -5  11       38.24       44.32     17.33 o 
  -8  -4  11        7.62        1.99     12.33 o 
  -7  -4  11       89.55       88.98     16.57 o 
  -6  -4  11      267.55      302.62     22.92 o 
  -5  -4  11        3.35        4.54      5.48 o 
  -4  -4  11      351.04      361.00     22.41 o 
  -3  -4  11        3.18        0.65      4.37 o 
  -2  -4  11      470.21      466.36     16.58 o 
  -1  -4  11      109.82       87.58      8.63 o 
   0  -4  11       99.08       88.36     10.32 o 
   1  -4  11      559.99      584.98     18.81 o 
   2  -4  11      170.74      194.57     15.69 o 
   3  -4  11       52.93       45.57      6.66 o 
   4  -4  11       86.76       95.75      8.83 o 
   5  -4  11        5.68       -1.72      8.50 o 
   6  -4  11       38.13       49.56     10.25 o 
   7  -4  11       93.14       94.73     11.29 o 
   8  -4  11       21.26       17.88      8.28 o 
   9  -4  11       37.07       26.02     11.72 o 
  -9  -3  11       56.79      119.91     23.26 o 
  -8  -3  11        1.92        8.22     12.54 o 
  -7  -3  11       60.46       50.00     15.08 o 
  -6  -3  11      157.69      201.56     21.48 o 
  -5  -3  11       57.43       65.60     10.52 o 
  -4  -3  11       92.46       91.65      9.29 o 
  -3  -3  11       15.58       13.00      5.40 o 
  -2  -3  11       37.58       29.79      6.46 o 
  -1  -3  11       41.46       39.51      5.86 o 
   0  -3  11        0.29        4.90      4.91 o 
   1  -3  11      109.04      102.72      5.98 o 
   2  -3  11       10.78        3.25      3.81 o 
   3  -3  11      127.54      139.79      9.25 o 
   4  -3  11       91.04       93.93     11.11 o 
   5  -3  11       16.60       11.58     10.59 o 
   6  -3  11        1.36        3.21      6.20 o 
   7  -3  11       78.58       70.23      9.53 o 
   8  -3  11      114.90      108.43     17.37 o 
   9  -3  11        1.66        4.79     10.14 o 
  -9  -2  11      129.42      149.36     24.87 o 
  -8  -2  11        7.45        0.59     11.99 o 
  -7  -2  11      147.31      166.10     21.57 o 
  -6  -2  11       58.10       40.42     13.05 o 
  -5  -2  11      265.12      306.34     18.18 o 
  -4  -2  11      699.90      713.08     19.75 o 
  -3  -2  11       46.35       47.14      7.28 o 
  -2  -2  11       88.44       86.78      7.53 o 
  -1  -2  11      114.15      100.96      7.04 o 
   0  -2  11        2.52        2.84      2.78 o 
   1  -2  11      817.18      801.60     20.87 o 
   2  -2  11      421.89      407.90     14.63 o 
   3  -2  11      115.39       92.02     17.29 o 
   4  -2  11       25.82       19.21      5.53 o 
   5  -2  11      315.08      334.05     31.40 o 
   6  -2  11      309.05      326.28     14.05 o 
   7  -2  11       70.59       76.35     12.88 o 
   8  -2  11       49.13       66.86     12.38 o 
 -10  -1  11      179.08      177.45     28.60 o 
  -9  -1  11       46.27       32.24     17.08 o 
  -8  -1  11       68.42       75.21     18.64 o 
  -7  -1  11      268.00      286.01     27.67 o 
  -6  -1  11      449.75      493.17     31.31 o 
  -5  -1  11       67.09       89.06     12.86 o 
  -4  -1  11       64.38       64.36      7.60 o 
  -3  -1  11      566.80      634.12     17.31 o 
  -2  -1  11      198.54      181.34     17.45 o 
  -1  -1  11     2833.62     2682.02     38.32 o 
   0  -1  11     1401.34     1434.72     28.07 o 
   1  -1  11     1058.53     1101.11     24.61 o 
   2  -1  11      587.82      598.01     20.74 o 
   3  -1  11       75.53       75.28      5.88 o 
   4  -1  11      571.90      594.36     19.95 o 
   5  -1  11      349.71      377.37     12.74 o 
   6  -1  11        3.22        0.00      7.13 o 
   7  -1  11      104.99      110.98     13.54 o 
   8  -1  11       87.70       84.72     13.68 o 
 -10   0  11       13.29       23.18     17.54 o 
  -9   0  11      163.47      185.33     27.12 o 
  -8   0  11      510.82      496.34     36.10 o 
  -7   0  11       16.81        5.97     11.57 o 
  -6   0  11      668.80      641.97     37.29 o 
  -5   0  11        9.76       10.50      6.03 o 
  -4   0  11      194.86      195.78     11.06 o 
  -3   0  11     2743.74     2797.81     53.05 o 
  -2   0  11      121.05      159.62     11.51 o 
  -1   0  11     1878.40     1834.84     29.30 o 
   0   0  11      305.50      280.62      8.60 o 
   1   0  11       31.68       40.37      4.02 o 
   2   0  11      566.44      555.71     12.18 o 
   3   0  11      104.05      107.81      6.70 o 
   4   0  11        0.02       -1.45      3.54 o 
   5   0  11        1.37       -1.52      5.40 o 
   6   0  11       73.23       40.62      9.78 o 
   7   0  11       32.50       28.61      9.06 o 
 -10   1  11        0.31        8.81     16.19 o 
  -9   1  11        9.40       -9.11     13.09 o 
  -8   1  11      121.41      119.49     22.41 o 
  -7   1  11       18.53       29.99     11.14 o 
  -6   1  11        2.43        9.90      7.87 o 
  -5   1  11      371.35      342.65     16.17 o 
  -4   1  11        0.04       -0.15      3.89 o 
  -3   1  11       81.68       72.27      6.69 o 
  -2   1  11        0.60        7.71      3.99 o 
  -1   1  11       36.93       36.14      4.21 o 
   0   1  11      250.99      236.32      8.77 o 
   1   1  11       87.85       89.71      9.56 o 
   2   1  11        0.11       -0.89      3.19 o 
   3   1  11        2.32        7.88      3.69 o 
   4   1  11       24.47       12.37      5.29 o 
   5   1  11        4.64        6.30      6.08 o 
   6   1  11        5.45        4.17      6.74 o 
   7   1  11        0.04        9.61      8.62 o 
 -10   2  11        1.05       11.31     16.65 o 
  -9   2  11       19.51        6.67      8.92 o 
  -8   2  11      179.80      186.33     14.53 o 
  -7   2  11      448.70      448.14     65.04 o 
  -6   2  11        7.35        5.94      6.54 o 
  -5   2  11        3.68        3.62      4.05 o 
  -4   2  11      276.32      254.63     10.67 o 
  -3   2  11      326.90      299.17     11.33 o 
  -2   2  11       97.28       85.35      8.89 o 
  -1   2  11        6.47        1.95      3.21 o 
   0   2  11      121.27      128.75      7.27 o 
   1   2  11      167.92      187.78      9.94 o 
   2   2  11       36.48       42.45      5.95 o 
   3   2  11      236.53      242.00     11.36 o 
   4   2  11        5.16       11.20      5.81 o 
   5   2  11      220.99      221.55     13.66 o 
   6   2  11       66.58       73.68     11.79 o 
 -10   3  11      278.31      290.03     24.90 o 
  -9   3  11        1.56        3.51     11.84 o 
  -8   3  11      293.15      293.99     25.76 o 
  -7   3  11      238.48      241.26     25.14 o 
  -6   3  11       98.34      104.93      9.67 o 
  -5   3  11      658.45      726.10     18.83 o 
  -4   3  11      142.19      131.13     12.87 o 
  -3   3  11       55.60       57.29     11.24 o 
  -2   3  11        6.14       10.18      3.77 o 
  -1   3  11        0.34        2.45      2.98 o 
   0   3  11       88.29       82.97      6.33 o 
   1   3  11      296.03      277.27     12.55 o 
   2   3  11       35.00       22.16      6.63 o 
   3   3  11       63.88       63.88      8.34 o 
   4   3  11       86.94       74.75      9.10 o 
   5   3  11       57.73       69.68     10.70 o 
 -10   4  11      202.12      220.59     30.55 o 
  -9   4  11       20.33       17.71     10.32 o 
  -8   4  11      134.18      116.98     15.31 o 
  -7   4  11      423.75      443.39     17.01 o 
  -6   4  11      106.31       93.10      9.67 o 
  -5   4  11       16.89       14.63      5.67 o 
  -4   4  11       18.31        7.82      5.14 o 
  -3   4  11       25.19       20.85      5.69 o 
  -2   4  11      688.39      682.38     16.63 o 
  -1   4  11        2.40        5.42      3.53 o 
   0   4  11      101.67       99.82     10.41 o 
   1   4  11       61.39       64.68      9.07 o 
   2   4  11        5.00        1.43      5.94 o 
   3   4  11      146.60      157.96     24.17 o 
   4   4  11        1.82       -2.27      6.89 o 
   5   4  11        1.76        2.81      8.24 o 
 -10   5  11       73.64       45.96     13.51 o 
  -9   5  11       86.13       61.86     12.97 o 
  -8   5  11       74.41       82.73     15.70 o 
  -7   5  11       24.11       11.74      6.31 o 
  -6   5  11       51.35       47.16      8.25 o 
  -5   5  11       98.25       74.35      9.32 o 
  -4   5  11       65.96       59.86     12.79 o 
  -3   5  11        0.02        1.93      4.17 o 
  -2   5  11       81.81       82.59      9.33 o 
  -1   5  11      202.73      213.14     12.22 o 
   0   5  11        6.02       11.77      6.16 o 
   1   5  11        9.22        1.31      6.16 o 
   2   5  11       24.71       15.16      8.58 o 
   3   5  11       63.15       59.42     10.40 o 
   4   5  11       48.67       43.27     10.85 o 
  -9   6  11       47.11       47.00     12.88 o 
  -8   6  11      240.54      218.05     15.44 o 
  -7   6  11      268.44      280.44     20.69 o 
  -6   6  11        3.08        1.75      6.10 o 
  -5   6  11       80.83       62.96      8.85 o 
  -4   6  11       67.90       63.09      9.88 o 
  -3   6  11       72.15       70.99     10.98 o 
  -2   6  11      164.62      188.96     35.70 o 
  -1   6  11       42.07       34.86      8.60 o 
   0   6  11       37.16       38.58     10.69 o 
   1   6  11      150.61      124.90     14.41 o 
   2   6  11       14.12       17.43      9.09 o 
  -9   7  11      317.49      314.61     34.23 o 
  -8   7  11        0.46        6.54      7.69 o 
  -7   7  11        5.94        3.14      6.44 o 
  -6   7  11       23.43       15.52      7.14 o 
  -5   7  11      291.70      303.55     24.24 o 
  -4   7  11      264.10      277.71     18.61 o 
  -3   7  11       32.10       27.92      8.98 o 
  -2   7  11       47.38       45.05      9.06 o 
  -1   7  11        0.73       -5.10      6.38 o 
   0   7  11        0.22       -1.73      7.79 o 
   1   7  11       53.42       48.82     11.46 o 
  -8   8  11        0.00       -6.34      7.11 o 
  -7   8  11      184.40      192.24     58.92 o 
  -6   8  11      127.12      136.18     17.94 o 
  -5   8  11       42.23       28.55      9.52 o 
  -4   8  11       36.94       48.57     11.41 o 
  -3   8  11       21.56       11.01      8.65 o 
  -2   8  11       45.85       66.39     11.21 o 
  -1   8  11      119.76      135.72     16.26 o 
   1 -12  12       11.77        9.66     13.94 o 
   2 -12  12        0.46        0.38     13.09 o 
   3 -12  12        0.94        7.63     15.64 o 
   4 -12  12       31.27       33.05     18.30 o 
   5 -12  12       10.29       19.75     18.26 o 
  -1 -11  12      170.89      135.21     18.18 o 
   0 -11  12      119.93       86.86     16.78 o 
   1 -11  12       10.76        6.86     12.50 o 
   2 -11  12        2.29       -5.00     11.86 o 
   3 -11  12        0.26        4.03     13.30 o 
   4 -11  12        9.31        4.58     14.07 o 
   5 -11  12        7.81       21.69     16.40 o 
   6 -11  12       12.12       19.36     19.58 o 
   7 -11  12       27.52       17.07     15.31 o 
  -3 -10  12      142.73      139.23     16.52 o 
  -2 -10  12        8.51        6.36      7.78 o 
  -1 -10  12        0.86       -5.39      7.16 o 
   0 -10  12      103.94       61.14     15.00 o 
   1 -10  12       37.39       28.13     12.97 o 
   2 -10  12      330.74      272.20     26.65 o 
   3 -10  12       33.22       38.47     15.59 o 
   4 -10  12        0.50       11.74     14.53 o 
   5 -10  12      254.10      254.57     31.02 o 
   6 -10  12        5.02       10.94     12.85 o 
   7 -10  12       76.42       65.97     23.73 o 
  -4  -9  12       37.36       37.10      8.24 o 
  -3  -9  12        0.10        6.12      6.80 o 
  -2  -9  12        0.13        5.23      6.30 o 
  -1  -9  12       35.21       26.30      7.45 o 
   0  -9  12      305.74      312.11     23.47 o 
   1  -9  12        7.65       13.69     11.53 o 
   2  -9  12        0.02       -2.63     10.42 o 
   3  -9  12      348.39      343.80     30.63 o 
   4  -9  12      144.19      122.20     22.71 o 
   5  -9  12        3.70       -4.73     10.47 o 
   6  -9  12       30.10       28.24     13.56 o 
   7  -9  12        7.26      -11.53     16.95 o 
   8  -9  12       55.28       65.04     21.69 o 
  -5  -8  12       16.93       21.04      8.02 o 
  -4  -8  12       51.34       26.33      7.24 o 
  -3  -8  12       10.55        6.55      6.08 o 
  -2  -8  12       68.80       62.74      7.02 o 
  -1  -8  12      270.65      254.26     17.97 o 
   0  -8  12        7.31       14.99      7.44 o 
   1  -8  12      355.31      355.29     26.36 o 
   2  -8  12      362.98      343.59     27.12 o 
   3  -8  12      175.76      119.83     20.64 o 
   4  -8  12      266.79      227.66     26.82 o 
   5  -8  12       75.61       64.24     13.09 o 
   6  -8  12        7.68        4.25      8.45 o 
   7  -8  12       18.77       24.70     17.46 o 
   8  -8  12       51.98       55.80     21.91 o 
  -6  -7  12        1.18        3.90     10.76 o 
  -5  -7  12        7.04       15.74      7.00 o 
  -4  -7  12        0.01       -3.45      6.26 o 
  -3  -7  12      126.46      122.58     10.11 o 
  -2  -7  12       11.55        6.33      5.76 o 
  -1  -7  12       79.56       78.74     11.15 o 
   0  -7  12        2.77       -0.92      5.02 o 
   1  -7  12       12.02        3.00      5.64 o 
   2  -7  12      311.12      299.88     21.30 o 
   3  -7  12       28.01       24.41      7.51 o 
   4  -7  12        5.03       12.01      9.19 o 
   5  -7  12        9.86        3.03      6.95 o 
   6  -7  12        0.24        8.98     14.32 o 
   7  -7  12        0.52       -2.37      7.69 o 
   8  -7  12       78.96       96.90     13.77 o 
  -7  -6  12      142.79      152.79     20.00 o 
  -6  -6  12        0.24        3.35     10.08 o 
  -5  -6  12       83.11       92.87      9.92 o 
  -4  -6  12        5.91        9.41      6.30 o 
  -3  -6  12      406.74      397.04     29.28 o 
  -2  -6  12       80.54       67.31      8.27 o 
  -1  -6  12        6.47        5.09      5.43 o 
   0  -6  12      298.01      275.65     17.19 o 
   1  -6  12      495.95      499.36     22.53 o 
   2  -6  12       50.70       44.48     10.13 o 
   3  -6  12      220.43      192.21     16.55 o 
   4  -6  12       18.23       18.18      8.31 o 
   5  -6  12       61.19       61.45     11.24 o 
   6  -6  12      445.77      520.55     47.75 o 
   7  -6  12        2.56       -7.10      9.83 o 
   8  -6  12       27.46       19.97     16.12 o 
   9  -6  12       51.83       81.84     13.52 o 
  -8  -5  12       16.16       20.55     15.25 o 
  -7  -5  12       17.35       10.64     11.61 o 
  -6  -5  12       90.64       60.08     14.70 o 
  -5  -5  12      150.29      171.13     12.44 o 
  -4  -5  12      117.78      132.35     11.17 o 
  -3  -5  12      144.19      162.55     11.58 o 
  -2  -5  12      142.84      172.45     15.71 o 
  -1  -5  12       61.67       48.80      7.51 o 
   0  -5  12      136.47      113.54     27.90 o 
   1  -5  12       47.06       26.82      7.91 o 
   2  -5  12        1.87       10.69      6.38 o 
   3  -5  12        0.42        9.60      6.74 o 
   4  -5  12       16.30       23.28      5.85 o 
   5  -5  12       11.53        6.12      7.12 o 
   6  -5  12       42.00       53.96     10.78 o 
   7  -5  12       71.29       67.85     12.45 o 
   8  -5  12        0.29       13.75     13.47 o 
  -8  -4  12       79.00      125.72     21.57 o 
  -7  -4  12      263.84      270.93     26.23 o 
  -6  -4  12        0.27        8.43     11.19 o 
  -5  -4  12      702.93      720.74     23.38 o 
  -4  -4  12       57.96       61.40      8.69 o 
  -3  -4  12       28.15       14.03      6.08 o 
  -2  -4  12       14.46       11.42      5.61 o 
  -1  -4  12        4.11        8.46      5.43 o 
   0  -4  12      543.44      569.57     23.38 o 
   1  -4  12        3.72        9.34      5.83 o 
   2  -4  12       82.45       71.29      9.44 o 
   3  -4  12        0.23       -2.62      4.23 o 
   4  -4  12       96.28      114.52     20.40 o 
   5  -4  12       68.09       71.40     12.48 o 
   6  -4  12       24.49       11.30      8.55 o 
   7  -4  12        7.11       13.46      9.34 o 
   8  -4  12      107.11      133.09     23.26 o 
  -9  -3  12        0.47       -7.03     13.52 o 
  -8  -3  12       73.57      112.84     21.40 o 
  -7  -3  12      149.01      150.12     21.10 o 
  -6  -3  12       42.35       40.30     13.98 o 
  -5  -3  12       22.88       17.18      8.28 o 
  -4  -3  12       72.54       67.59     16.56 o 
  -3  -3  12      314.19      340.30     15.55 o 
  -2  -3  12      985.31     1009.66     27.28 o 
  -1  -3  12      641.50      685.23     18.52 o 
   0  -3  12       81.37       75.59      7.96 o 
   1  -3  12      164.76      159.73      9.30 o 
   2  -3  12      178.16      201.37     15.19 o 
   3  -3  12      197.04      209.67     11.11 o 
   4  -3  12      788.95      817.85     28.03 o 
   5  -3  12       11.77       16.98     11.82 o 
   6  -3  12      143.28      163.86     15.00 o 
   7  -3  12      190.51      196.23     15.79 o 
   8  -3  12        2.47       -4.83     13.35 o 
  -9  -2  12      104.69      123.05     24.58 o 
  -8  -2  12        0.39        7.67     13.47 o 
  -7  -2  12      164.87      192.96     24.15 o 
  -6  -2  12        5.94       -2.54     10.21 o 
  -5  -2  12      216.62      221.21     16.66 o 
  -4  -2  12     1914.44     1895.74     42.68 o 
  -3  -2  12      399.44      408.41     27.68 o 
  -2  -2  12      669.62      641.06     17.86 o 
  -1  -2  12        4.05        0.81      5.17 o 
   0  -2  12       28.24       29.83      4.39 o 
   1  -2  12      942.30      855.92     19.97 o 
   2  -2  12      442.84      429.22     17.26 o 
   3  -2  12        2.41        9.10      6.49 o 
   4  -2  12        7.68        8.88      7.00 o 
   5  -2  12      136.64      141.97     16.14 o 
   6  -2  12        0.05        1.01      6.84 o 
   7  -2  12      132.08      129.78     17.40 o 
   8  -2  12       74.79       88.34     19.07 o 
  -9  -1  12      187.46      272.37     32.67 o 
  -8  -1  12        5.46       -7.12     12.25 o 
  -7  -1  12       75.47       84.07     18.14 o 
  -6  -1  12      697.93      742.48     41.23 o 
  -5  -1  12       12.32       18.69      8.05 o 
  -4  -1  12       38.59       25.52      7.39 o 
  -3  -1  12       77.74       84.72      8.41 o 
  -2  -1  12       30.58       44.17      6.65 o 
  -1  -1  12     1467.71     1436.14     30.13 o 
   0  -1  12       14.39       21.14      4.40 o 
   1  -1  12      102.28      114.23      7.71 o 
   2  -1  12      215.93      222.17     23.86 o 
   3  -1  12       22.50       13.89      6.08 o 
   4  -1  12        0.16        3.08      6.12 o 
   5  -1  12       64.45       75.65      8.57 o 
   6  -1  12       36.43       26.96      9.18 o 
   7  -1  12       12.69       21.88     10.37 o 
 -10   0  12       48.22       25.25     18.98 o 
  -9   0  12       57.68      102.50     23.98 o 
  -8   0  12      485.68      441.90     38.39 o 
  -7   0  12       10.17       23.09     13.56 o 
  -6   0  12       80.56       42.50     15.17 o 
  -5   0  12      258.22      262.91     18.04 o 
  -4   0  12       13.75       21.53      7.02 o 
  -3   0  12      155.38      158.52     11.96 o 
  -2   0  12       15.06       10.41      5.28 o 
  -1   0  12      206.48      228.99      9.56 o 
   0   0  12       38.12       26.70      4.93 o 
   1   0  12       20.99       15.59      5.73 o 
   2   0  12       35.44       31.57      6.68 o 
   3   0  12        4.25       11.71      5.32 o 
   4   0  12      356.10      324.53     17.55 o 
   5   0  12       76.74       73.26      9.84 o 
   6   0  12       33.30       24.98      9.33 o 
   7   0  12        7.42       18.97     10.29 o 
 -10   1  12        0.25        8.14     16.27 o 
  -9   1  12      165.33      153.09     27.33 o 
  -8   1  12        4.38       11.91     14.15 o 
  -7   1  12      531.10      694.69     45.59 o 
  -6   1  12      170.07      188.73     25.06 o 
  -5   1  12       26.36       23.15     14.35 o 
  -4   1  12        0.03        1.70      4.22 o 
  -3   1  12      109.01      132.55      8.84 o 
  -2   1  12        2.90        2.78      3.98 o 
  -1   1  12       18.84       21.41      8.24 o 
   0   1  12      297.00      296.01     13.52 o 
   1   1  12      233.26      250.19     14.01 o 
   2   1  12      260.42      293.75     14.40 o 
   3   1  12      366.72      416.30     20.92 o 
   4   1  12      137.39      160.55     12.94 o 
   5   1  12       44.81       33.77      8.15 o 
   6   1  12        0.97        1.09      7.29 o 
 -10   2  12        0.23       -3.77     16.02 o 
  -9   2  12      198.17      219.13     17.24 o 
  -8   2  12      130.72      140.63     13.98 o 
  -7   2  12       24.57       19.94     10.85 o 
  -6   2  12       22.60       15.50     15.57 o 
  -5   2  12      313.78      296.01     27.97 o 
  -4   2  12       56.15       58.72      7.71 o 
  -3   2  12      662.30      682.67     26.44 o 
  -2   2  12       24.97       36.83      8.01 o 
  -1   2  12       13.05        2.43      5.45 o 
   0   2  12       99.21      108.88     10.34 o 
   1   2  12       43.68       32.27      5.50 o 
   2   2  12      446.66      509.99     16.10 o 
   3   2  12        7.06       22.09      6.26 o 
   4   2  12       36.00       41.86      7.66 o 
   5   2  12      240.90      252.38     20.32 o 
   6   2  12        0.31        1.09      7.46 o 
 -10   3  12      145.93      158.32     25.25 o 
  -9   3  12        0.70        1.49     10.58 o 
  -8   3  12       52.68       21.26     19.00 o 
  -7   3  12       13.55        9.39      7.39 o 
  -6   3  12       67.64       60.30      8.26 o 
  -5   3  12       30.96       25.77      7.86 o 
  -4   3  12      124.78      127.15     42.12 o 
  -3   3  12       59.85       49.77      8.70 o 
  -2   3  12       14.13        8.30      4.01 o 
  -1   3  12      269.49      294.84     11.73 o 
   0   3  12       62.62       73.05      8.64 o 
   1   3  12       45.76       37.46     10.83 o 
   2   3  12        6.21        5.29      6.16 o 
   3   3  12        0.35       -0.25      5.77 o 
   4   3  12        5.96        4.53      6.69 o 
   5   3  12       10.00       20.92      8.29 o 
 -10   4  12       21.81       26.82     18.35 o 
  -9   4  12      159.73      171.10     26.23 o 
  -8   4  12        2.38        9.07     13.86 o 
  -7   4  12        0.38        9.28      7.44 o 
  -6   4  12       21.14       12.20     17.25 o 
  -5   4  12      346.79      322.80     16.18 o 
  -4   4  12       41.74       33.59      7.22 o 
  -3   4  12      171.58      167.34     11.80 o 
  -2   4  12        5.78        6.54      4.63 o 
  -1   4  12      136.72      123.12     10.96 o 
   0   4  12      318.42      300.27     18.25 o 
   1   4  12       42.56       35.92      9.39 o 
   2   4  12       13.58       20.43      7.20 o 
   3   4  12        2.95        4.42      6.58 o 
   4   4  12        0.81       -3.62      8.11 o 
  -9   5  12       11.17       17.97     14.28 o 
  -8   5  12       12.58       11.78     12.12 o 
  -7   5  12        0.23       -2.37      6.29 o 
  -6   5  12      161.09      166.50     12.75 o 
  -5   5  12      383.71      378.82     17.04 o 
  -4   5  12       67.90       62.51      8.74 o 
  -3   5  12       80.27       83.86      8.46 o 
  -2   5  12      134.04      143.71     24.43 o 
  -1   5  12        2.05       -1.34      5.54 o 
   0   5  12      449.58      465.90     20.27 o 
   1   5  12       17.06       22.06      7.67 o 
   2   5  12       88.10       92.88     11.63 o 
   3   5  12      437.57      502.48     54.53 o 
  -9   6  12        9.99       15.85     14.45 o 
  -8   6  12      236.86      267.70     16.84 o 
  -7   6  12      214.93      243.85     16.00 o 
  -6   6  12       52.18       49.51     13.22 o 
  -5   6  12      104.80      109.18     10.92 o 
  -4   6  12      325.55      345.07     16.09 o 
  -3   6  12      100.41      127.68     13.76 o 
  -2   6  12      465.97      465.78     22.39 o 
  -1   6  12       22.91       19.55      7.59 o 
   0   6  12      343.46      392.99     19.84 o 
   1   6  12      132.01      145.52     18.57 o 
   2   6  12        3.41        8.66      9.71 o 
  -8   7  12       58.76       58.15     10.34 o 
  -7   7  12        9.03       11.94      7.82 o 
  -6   7  12        5.74        3.84      6.35 o 
  -5   7  12      165.01      184.76     23.64 o 
  -4   7  12        9.67       14.00      8.43 o 
  -3   7  12        0.19       -1.56      7.21 o 
  -2   7  12        1.26        7.58      8.47 o 
  -1   7  12       17.88       12.73      8.03 o 
   0   7  12       69.26       60.30     13.11 o 
  -6   8  12       20.65       18.31     11.62 o 
  -5   8  12        3.69        2.70     10.05 o 
  -4   8  12        8.85        8.23      9.15 o 
  -3   8  12       12.59        8.12      9.10 o 
  -2   8  12        0.26        0.11      9.10 o 
   3 -12  13       10.61       -3.98     15.25 o 
  -1 -11  13       85.39       85.72     12.52 o 
   0 -11  13       74.39       54.32     11.93 o 
   1 -11  13       22.97       31.14     15.17 o 
   2 -11  13       51.60       65.97     17.58 o 
   3 -11  13        0.27       -0.55     13.35 o 
   4 -11  13       12.33       18.69     16.99 o 
   5 -11  13        0.59        9.75     17.88 o 
   6 -11  13        0.58       21.02     21.10 o 
  -3 -10  13       20.04        9.17      8.39 o 
  -2 -10  13       32.95       19.71      7.70 o 
  -1 -10  13       11.03        6.63      8.66 o 
   0 -10  13      240.04      222.83     23.60 o 
   1 -10  13       34.47       35.04     14.79 o 
   3 -10  13       36.47       30.68     15.55 o 
   4 -10  13       14.01       -3.43     14.66 o 
   5 -10  13       90.84       83.85     23.18 o 
   6 -10  13       38.78       15.24     11.50 o 
   7 -10  13       67.48       73.56     24.36 o 
  -4  -9  13       69.64       71.91     10.51 o 
  -3  -9  13        0.18       -0.76      7.63 o 
  -2  -9  13       42.29       32.99     12.33 o 
  -1  -9  13        0.16        0.39      6.74 o 
   0  -9  13      138.05      118.40     18.69 o 
   1  -9  13       74.11       78.38     12.39 o 
   2  -9  13        2.25        2.76      8.22 o 
   3  -9  13        0.16        1.02     12.71 o 
   4  -9  13        3.37        3.26      9.91 o 
   5  -9  13       52.10       37.04     11.98 o 
   6  -9  13        2.50        6.03     10.35 o 
   7  -9  13      116.37       71.31     22.50 o 
  -5  -8  13        1.93        7.06      8.10 o 
  -4  -8  13      232.11      252.26     15.57 o 
  -3  -8  13       11.51       10.31      6.83 o 
  -2  -8  13        4.43       -1.23      6.00 o 
  -1  -8  13      172.33      165.86     11.38 o 
   0  -8  13      137.81      124.56     10.80 o 
   1  -8  13       82.98       61.55      9.26 o 
   2  -8  13       63.89       63.98     14.61 o 
   3  -8  13       99.28       77.83     14.72 o 
   4  -8  13      148.40      139.14     15.67 o 
   5  -8  13      289.79      285.69     16.31 o 
   6  -8  13       46.42       68.26     21.36 o 
   7  -8  13       63.88       34.19     19.24 o 
   8  -8  13       59.43       79.83     23.90 o 
  -6  -7  13       81.54      106.31     18.35 o 
  -5  -7  13        3.79        4.00      7.86 o 
  -4  -7  13        0.07       -0.10      6.54 o 
  -3  -7  13      104.84      117.08     11.76 o 
  -2  -7  13       70.65       55.36      8.69 o 
  -1  -7  13       27.12       33.35      7.75 o 
   0  -7  13       15.24       10.34      7.73 o 
   1  -7  13        4.99       -1.26      7.15 o 
   2  -7  13       18.98       15.36      8.34 o 
   3  -7  13       20.97       11.45      9.63 o 
   4  -7  13       30.13       16.07      8.61 o 
   5  -7  13       15.03       14.87      8.97 o 
   6  -7  13      132.84      147.07     24.87 o 
   7  -7  13        8.35       25.80     18.30 o 
   8  -7  13       84.21       94.56     14.21 o 
  -7  -6  13        9.50       12.71     13.18 o 
  -6  -6  13       56.45       44.28     15.08 o 
  -5  -6  13       17.95       27.18     10.68 o 
  -4  -6  13        6.21        4.92      6.46 o 
  -3  -6  13        0.18        1.60      5.87 o 
  -2  -6  13       82.01       66.11     14.46 o 
  -1  -6  13       59.50       63.08      9.04 o 
   0  -6  13       47.09       54.18     10.20 o 
   1  -6  13       23.61       20.27      8.43 o 
   2  -6  13        0.80        8.19      8.33 o 
   3  -6  13       15.56       18.20      7.99 o 
   4  -6  13       48.93       36.91     12.73 o 
   5  -6  13       10.30       15.00     14.87 o 
   6  -6  13        0.04        3.42      8.07 o 
   7  -6  13       97.44      124.75     14.95 o 
   8  -6  13       16.77       54.68     12.86 o 
  -7  -5  13       14.99       11.27     13.90 o 
  -6  -5  13       62.19       62.59     31.55 o 
  -5  -5  13       11.49       15.88      7.75 o 
  -4  -5  13       63.87       55.89     20.57 o 
  -3  -5  13        8.92        2.56      5.99 o 
  -2  -5  13      319.69      361.65     16.63 o 
  -1  -5  13        5.56        5.85      5.93 o 
   0  -5  13       30.70       42.38      9.66 o 
   1  -5  13       46.73       25.74      9.14 o 
   2  -5  13      347.32      353.75     17.17 o 
   3  -5  13      474.45      361.76     49.90 o 
   4  -5  13      136.93      153.70     10.12 o 
   5  -5  13       96.56      116.65     12.99 o 
   6  -5  13      132.59      161.56     15.59 o 
   7  -5  13        3.66        5.17      9.30 o 
   8  -5  13       48.19       42.19     12.22 o 
  -8  -4  13       56.80       58.64     19.11 o 
  -7  -4  13        1.50       10.55     13.43 o 
  -6  -4  13       99.90      121.01     19.32 o 
  -5  -4  13      371.57      396.25     22.12 o 
  -4  -4  13      680.61      711.78     23.89 o 
  -3  -4  13      522.32      540.63     26.63 o 
  -2  -4  13        3.37        8.66      6.90 o 
  -1  -4  13      149.09      162.18     17.25 o 
   0  -4  13     1351.40     1354.99     29.18 o 
   1  -4  13      343.65      299.96     15.65 o 
   2  -4  13       74.34       92.57     10.67 o 
   3  -4  13       21.49       18.70      9.25 o 
   4  -4  13      225.54      226.98     16.22 o 
   5  -4  13       13.93       19.89      8.67 o 
   6  -4  13      218.61      270.89     19.07 o 
   7  -4  13      171.92      180.29     16.96 o 
   8  -4  13       16.95       17.29     14.70 o 
  -8  -3  13        2.45       -7.50     13.05 o 
  -7  -3  13      264.98      274.19     28.39 o 
  -6  -3  13       16.81       16.91     12.25 o 
  -5  -3  13      152.93      159.10     13.45 o 
  -4  -3  13       58.73       54.02      9.17 o 
  -3  -3  13        1.39        2.44      5.78 o 
  -2  -3  13     1331.06     1401.95     58.39 o 
  -1  -3  13      394.45      415.49     17.07 o 
   0  -3  13       19.99       20.64      8.97 o 
   1  -3  13        0.01        2.39      3.67 o 
   2  -3  13        6.80        3.79      4.65 o 
   3  -3  13      305.13      292.04     16.38 o 
   4  -3  13      173.13      206.61     15.90 o 
   5  -3  13        0.24        3.12      7.91 o 
   6  -3  13      119.56      126.73     14.62 o 
   7  -3  13       10.52        5.21     13.26 o 
   8  -3  13       10.02       27.54     17.03 o 
  -9  -2  13      203.88      231.52     31.36 o 
  -8  -2  13       27.23        9.49     14.62 o 
  -7  -2  13      199.29      202.49     26.02 o 
  -6  -2  13       28.49       20.80     13.05 o 
  -5  -2  13        3.92        1.49      7.69 o 
  -4  -2  13      558.86      596.36     29.15 o 
  -3  -2  13       74.24       63.82     12.14 o 
  -2  -2  13      583.43      625.44     18.42 o 
  -1  -2  13      303.25      315.19     17.22 o 
   0  -2  13        0.05        0.54      3.32 o 
   1  -2  13      163.31      129.34     15.70 o 
   2  -2  13      194.13      198.25     24.55 o 
   3  -2  13        1.22        5.56      7.06 o 
   4  -2  13       40.91       47.28     10.08 o 
   5  -2  13       31.12       28.60      9.18 o 
   6  -2  13        1.88       -6.36     11.44 o 
   7  -2  13        5.77        5.85     13.14 o 
  -9  -1  13       14.46        9.70     17.20 o 
  -8  -1  13      123.86      138.26     24.24 o 
  -7  -1  13        8.01        0.72     11.82 o 
  -6  -1  13       41.02       69.15     17.75 o 
  -5  -1  13        1.27        6.61      8.32 o 
  -4  -1  13        1.10        2.68      6.05 o 
  -3  -1  13       39.39       33.40      7.63 o 
  -2  -1  13      100.75      108.73      9.50 o 
  -1  -1  13       99.45      105.57     14.20 o 
   0  -1  13      543.45      531.87     14.20 o 
   1  -1  13       27.93       43.08     21.06 o 
   2  -1  13      319.05      289.54     16.61 o 
   3  -1  13       38.07       39.41      9.28 o 
   4  -1  13       20.60       32.90      9.23 o 
   5  -1  13       57.23       48.59     12.32 o 
   6  -1  13      177.72      195.21     31.14 o 
   7  -1  13       43.97       27.99     13.19 o 
  -9   0  13       58.05       80.80     21.44 o 
  -8   0  13        4.36        0.30     14.07 o 
  -7   0  13        2.11        6.61     13.60 o 
  -6   0  13       13.85       29.32     14.66 o 
  -5   0  13      157.10      166.94     16.05 o 
  -4   0  13      324.58      351.06     17.32 o 
  -3   0  13      149.97      157.48     17.43 o 
  -2   0  13      182.20      161.97      8.62 o 
  -1   0  13      166.03      187.38      9.44 o 
   0   0  13       20.45       22.86      7.35 o 
   1   0  13      367.27      380.93     18.09 o 
   2   0  13      240.51      295.89     17.45 o 
   3   0  13       13.57       17.73      7.37 o 
   4   0  13      298.52      333.18     23.30 o 
   5   0  13      132.31      142.06     17.75 o 
   6   0  13       19.73       10.38     10.87 o 
  -9   1  13       41.37       42.29     20.34 o 
  -8   1  13       23.65       24.02     16.36 o 
  -7   1  13      116.77      131.01     16.34 o 
  -6   1  13      168.34      170.50     17.09 o 
  -5   1  13      362.69      331.52     33.75 o 
  -4   1  13       53.48       23.32     23.33 o 
  -3   1  13       88.58      100.43      8.32 o 
  -2   1  13       81.55       74.54      7.75 o 
  -1   1  13      414.03      417.23     18.70 o 
   0   1  13      156.07      170.58     13.73 o 
   1   1  13        0.58        2.80      5.78 o 
   2   1  13       22.05       28.69      7.39 o 
   3   1  13      124.77      119.51     15.20 o 
   4   1  13       82.77       89.48     14.80 o 
   5   1  13        5.80       14.35     11.72 o 
   6   1  13        6.32        9.42     11.73 o 
 -10   2  13       82.10       44.53     21.82 o 
  -9   2  13        0.16        9.77     10.13 o 
  -8   2  13      112.91      110.87     13.61 o 
  -7   2  13        0.68        2.07      9.51 o 
  -6   2  13      218.61      242.66     26.86 o 
  -5   2  13      389.70      394.76     15.16 o 
  -4   2  13       33.62       26.55      7.21 o 
  -3   2  13      197.16      177.88     22.90 o 
  -2   2  13      116.61       87.37     11.69 o 
  -1   2  13      124.07      137.33     24.09 o 
   0   2  13       96.43      111.49     10.70 o 
   1   2  13        4.11       14.50      4.87 o 
   2   2  13        4.42       11.36      9.06 o 
   3   2  13        1.42       -1.01      8.71 o 
   4   2  13      112.47      104.80     21.10 o 
   5   2  13       29.70       31.81      9.98 o 
  -9   3  13      101.09       64.57     20.85 o 
  -8   3  13        1.57       -1.44     13.64 o 
  -7   3  13      225.39      250.59     19.93 o 
  -6   3  13       76.52       81.25     16.63 o 
  -5   3  13       89.48       96.71     13.16 o 
  -4   3  13       31.53       19.55      7.94 o 
  -3   3  13      164.42      140.39     13.29 o 
  -2   3  13        3.53        4.69      5.14 o 
  -1   3  13      182.48      199.50     10.81 o 
   0   3  13       25.57       15.40      6.68 o 
   1   3  13       32.99       37.03      9.25 o 
   2   3  13      643.28      718.95     22.95 o 
   3   3  13       64.40       61.03      9.20 o 
   4   3  13       21.03       23.95      8.32 o 
  -9   4  13      284.91      273.04     31.57 o 
  -8   4  13      286.68      332.92     32.97 o 
  -7   4  13       55.32       52.12     16.31 o 
  -6   4  13      193.80      195.41     15.57 o 
  -5   4  13      130.63       99.71     12.39 o 
  -4   4  13       64.71       65.03     10.61 o 
  -3   4  13      331.10      340.06     22.94 o 
  -2   4  13      129.57      129.35     12.41 o 
  -1   4  13      177.01      207.04     31.72 o 
   0   4  13      542.64      578.30     23.03 o 
   1   4  13       69.67       44.95     14.35 o 
   2   4  13      117.65      116.60     11.26 o 
   3   4  13        0.79       10.09      7.51 o 
  -9   5  13      136.11      131.35     24.53 o 
  -8   5  13       20.36       21.19     13.94 o 
  -7   5  13        0.15       -2.54      7.62 o 
  -6   5  13      195.94      208.97     16.73 o 
  -5   5  13      260.32      251.65     17.77 o 
  -4   5  13       30.87       38.62     11.97 o 
  -3   5  13        3.88        6.86      6.40 o 
  -2   5  13      122.52      130.41     13.81 o 
  -1   5  13       46.77       33.68      9.70 o 
   0   5  13      133.44      141.94     26.91 o 
   1   5  13       18.50       30.44      8.91 o 
   2   5  13        0.50        1.59      8.12 o 
  -8   6  13      203.82      188.68     17.24 o 
  -7   6  13       74.29       73.33     12.73 o 
  -6   6  13        2.38        3.13     10.97 o 
  -5   6  13        0.77       -2.06      9.75 o 
  -4   6  13       44.60       47.22     11.61 o 
  -3   6  13       16.16       32.86      9.46 o 
  -2   6  13       99.16      118.55     14.20 o 
  -1   6  13        1.00        6.25      8.35 o 
   0   6  13      257.72      254.38     31.04 o 
   1   6  13        7.55        9.48      8.75 o 
  -7   7  13       30.20        4.82      8.96 o 
  -6   7  13       17.29       27.29     15.80 o 
  -5   7  13      125.05      136.10     33.56 o 
  -4   7  13        4.02        5.83      9.54 o 
  -3   7  13       79.84       51.48     11.92 o 
  -2   7  13      442.28      496.11     26.37 o 
  -1   7  13        2.56        2.53      9.41 o 
   0 -11  14       10.06       23.15     11.11 o 
   1 -11  14       14.24        3.85     10.53 o 
   2 -11  14       22.89       23.58     11.96 o 
   3 -11  14        2.47       -6.14     14.53 o 
   4 -11  14       23.48       14.66     17.46 o 
   5 -11  14        4.59       36.23     21.36 o 
  -2 -10  14       96.03       89.64     29.96 o 
  -1 -10  14       39.84       38.97      8.62 o 
   0 -10  14       92.24       67.21     10.18 o 
   1 -10  14      143.55       94.69     14.26 o 
   2 -10  14       30.42       21.12     11.42 o 
   3 -10  14      137.02      130.93     17.30 o 
   4 -10  14       21.80       19.95     10.32 o 
   5 -10  14      175.30      167.11     17.36 o 
   6 -10  14        5.59       10.53     12.22 o 
  -3  -9  14       86.27       70.54     11.40 o 
  -2  -9  14        2.50       16.39      8.69 o 
  -1  -9  14        2.31       -1.58      7.94 o 
   0  -9  14       25.75       12.53      7.52 o 
   1  -9  14       19.81       20.67      8.49 o 
   2  -9  14       23.81       19.34      8.15 o 
   3  -9  14      133.98      119.34     17.65 o 
   4  -9  14       56.85       38.08     12.93 o 
   5  -9  14       28.97       31.07      9.78 o 
   6  -9  14        1.72       19.11     20.38 o 
   7  -9  14       47.54       32.46     21.65 o 
  -5  -8  14        9.71       15.02      9.62 o 
  -4  -8  14       57.35       70.51     15.00 o 
  -3  -8  14        7.60       13.31      8.52 o 
  -2  -8  14        0.09       -4.00      6.58 o 
  -1  -8  14       30.73       22.33      7.71 o 
   0  -8  14       53.86       52.44     10.72 o 
   1  -8  14        0.55        0.32      8.25 o 
   2  -8  14        3.23        9.69     10.04 o 
   3  -8  14        7.06       -2.00      9.58 o 
   4  -8  14        5.84       -2.54      8.85 o 
   5  -8  14       81.63       75.50     13.54 o 
   6  -8  14       28.41       38.26     20.21 o 
   7  -8  14        0.00       -0.08     17.29 o 
  -6  -7  14        3.59       14.49     12.75 o 
  -5  -7  14       12.67       17.50      9.06 o 
  -4  -7  14        0.18        8.83      8.13 o 
  -3  -7  14       36.97       55.11      9.31 o 
  -2  -7  14       17.02       19.01      7.66 o 
  -1  -7  14       18.00       11.29      7.03 o 
   0  -7  14        7.62       10.44      8.29 o 
   1  -7  14       74.46       55.34     11.58 o 
   2  -7  14       86.15       69.69     13.02 o 
   3  -7  14       27.63       29.38      9.54 o 
   4  -7  14       93.66      119.76     14.04 o 
   5  -7  14      136.24      154.74     25.08 o 
   6  -7  14       69.23       84.74     23.01 o 
   7  -7  14        8.35       20.76     18.81 o 
  -6  -6  14      246.34      269.40     27.03 o 
  -5  -6  14      118.27      115.91     21.95 o 
  -4  -6  14       34.52       35.52      8.99 o 
  -3  -6  14       39.00       47.83     11.98 o 
  -2  -6  14       14.17       18.96      7.30 o 
  -1  -6  14      460.61      492.09     27.03 o 
   0  -6  14       72.96       57.36     10.62 o 
   1  -6  14       69.25       73.05     12.18 o 
   2  -6  14        0.07        5.60      7.09 o 
   3  -6  14      186.40      184.65     14.98 o 
   4  -6  14        3.19        4.60      8.23 o 
   5  -6  14      117.67      106.61     23.09 o 
   6  -6  14      155.46      170.61     42.18 o 
   7  -6  14       46.83       58.23     33.56 o 
  -7  -5  14        0.01       -4.83     12.97 o 
  -6  -5  14        1.47        7.71     13.73 o 
  -5  -5  14       44.48       51.68      9.96 o 
  -4  -5  14      132.01      114.88     12.12 o 
  -3  -5  14      329.82      335.43     27.00 o 
  -2  -5  14      612.70      641.72     35.81 o 
  -1  -5  14        0.02       -2.57      6.07 o 
   0  -5  14        2.32        8.25      6.30 o 
   1  -5  14       68.22       64.97      9.76 o 
   2  -5  14       75.54       80.11     17.02 o 
   3  -5  14      459.17      438.67     32.67 o 
   4  -5  14        5.25        1.67      6.50 o 
   5  -5  14      213.15      225.69     22.54 o 
   6  -5  14       69.82       90.10     13.22 o 
   7  -5  14        1.96        3.60      9.98 o 
  -8  -4  14       37.05       21.06     15.76 o 
  -7  -4  14        0.02        3.30     13.35 o 
  -6  -4  14       41.57       37.63     15.34 o 
  -5  -4  14      708.00      758.80     32.97 o 
  -4  -4  14      181.93      199.93     22.49 o 
  -3  -4  14      264.99      293.46     17.34 o 
  -2  -4  14        6.81       10.77      6.87 o 
  -1  -4  14       31.90       35.19      8.46 o 
   0  -4  14       56.12       42.11      7.62 o 
   1  -4  14       14.49       21.60      7.95 o 
   2  -4  14       36.27       29.29     15.47 o 
   3  -4  14        6.81        2.11      6.46 o 
   4  -4  14      238.21      265.86     25.53 o 
   5  -4  14        0.55        0.22      8.04 o 
   6  -4  14        5.89       13.86      9.62 o 
   7  -4  14        0.59        4.01     10.00 o 
  -8  -3  14       14.43        2.16     14.53 o 
  -7  -3  14       15.89        4.49     12.63 o 
  -6  -3  14        6.68       12.03     13.26 o 
  -5  -3  14        0.78       -2.74      7.11 o 
  -4  -3  14       34.98       30.62     13.92 o 
  -3  -3  14       32.60       22.74      8.15 o 
  -2  -3  14       23.54       19.68      7.62 o 
  -1  -3  14      104.19       94.51      9.32 o 
   0  -3  14      118.18      123.10     10.34 o 
   1  -3  14      178.74      104.87     34.17 o 
   2  -3  14       32.47       35.18      6.60 o 
   3  -3  14        2.16       10.45      7.25 o 
   4  -3  14       47.24       46.62     10.95 o 
   5  -3  14      192.61      247.93     29.36 o 
   6  -3  14       41.67       18.20     10.22 o 
   7  -3  14      114.75      115.51     22.75 o 
  -8  -2  14       11.11       15.17     15.93 o 
  -7  -2  14        0.28       -0.59     13.69 o 
  -6  -2  14      196.88      152.33     24.15 o 
  -5  -2  14        7.62       23.70      9.44 o 
  -4  -2  14        1.62        2.26      6.83 o 
  -3  -2  14      160.10      161.36     13.90 o 
  -2  -2  14      380.56      386.26     15.87 o 
  -1  -2  14       33.06       24.59      6.75 o 
   0  -2  14      225.56      202.74     17.25 o 
   1  -2  14      424.09      460.14     13.67 o 
   2  -2  14        4.26        0.15      7.39 o 
   3  -2  14     1103.36     1229.94     37.28 o 
   4  -2  14       99.27      109.75     13.40 o 
   5  -2  14      128.57      122.90     14.40 o 
   6  -2  14        4.86       -4.49     11.78 o 
   7  -2  14        1.13        5.21     14.79 o 
  -9  -1  14       84.07      137.37     28.18 o 
  -8  -1  14      213.09      244.65     31.86 o 
  -7  -1  14       70.65      114.32     24.02 o 
  -6  -1  14      178.68      173.51     25.72 o 
  -5  -1  14        7.69       -1.69     14.68 o 
  -4  -1  14        7.08        6.09      6.98 o 
  -3  -1  14       71.32       72.91      9.58 o 
  -2  -1  14      288.98      326.22     19.36 o 
  -1  -1  14      204.66      183.27     10.95 o 
   0  -1  14        4.80        9.36      5.85 o 
   1  -1  14      704.48      662.61     24.89 o 
   2  -1  14      124.40      108.24     12.76 o 
   3  -1  14       46.84       39.25      9.74 o 
   4  -1  14       48.22       43.79     10.38 o 
   5  -1  14        4.70        0.21     12.29 o 
   6  -1  14       21.65       51.35     18.73 o 
  -9   0  14       65.26       34.74     19.96 o 
  -8   0  14       13.07       23.64     18.26 o 
  -7   0  14        4.03       29.02     16.44 o 
  -6   0  14        1.12      -12.88     11.19 o 
  -5   0  14        0.44        6.58      8.61 o 
  -4   0  14      379.40      407.66     19.51 o 
  -3   0  14       24.95       19.98      8.13 o 
  -2   0  14       42.02       50.47      6.80 o 
  -1   0  14        0.91       -4.26      5.30 o 
   0   0  14       36.05       29.03      8.39 o 
   1   0  14       38.56       41.43      8.87 o 
   2   0  14        5.23       12.53      7.66 o 
   3   0  14       28.62       27.00      9.07 o 
   4   0  14        7.91        9.43     17.88 o 
   5   0  14        6.03        3.77     10.74 o 
   6   0  14        8.06       -0.32     11.49 o 
  -9   1  14       32.67       22.29     19.62 o 
  -8   1  14        0.38       11.61     16.78 o 
  -7   1  14       85.60       95.52     15.92 o 
  -6   1  14        0.45       -4.65      8.99 o 
  -5   1  14        6.16        0.62      8.88 o 
  -4   1  14      363.84      384.19     25.55 o 
  -3   1  14       17.57       13.65      8.52 o 
  -2   1  14      359.85      362.13     18.20 o 
  -1   1  14       98.99       96.87     11.82 o 
   0   1  14        1.53       -6.98      8.54 o 
   1   1  14      377.67      394.79     19.36 o 
   2   1  14       15.46       24.43     10.36 o 
   3   1  14        3.64        6.65     13.90 o 
   4   1  14        0.01        3.13      9.72 o 
   5   1  14        3.25       -4.82     10.76 o 
  -9   2  14      144.97      160.06     17.18 o 
  -8   2  14       14.50       13.74      9.66 o 
  -7   2  14      104.27      101.51     16.73 o 
  -6   2  14      176.31      160.72     31.04 o 
  -5   2  14        0.57       -5.17     10.42 o 
  -4   2  14      710.60      748.19     26.15 o 
  -3   2  14      186.81      183.07     14.71 o 
  -2   2  14      105.63      118.13     12.57 o 
  -1   2  14     1280.69     1216.25     36.47 o 
   0   2  14       19.47       35.08      9.17 o 
   1   2  14       61.34       68.04      8.49 o 
   2   2  14       17.50       21.85     10.80 o 
   3   2  14        9.95       16.06     13.94 o 
   4   2  14      234.21      291.29     61.86 o 
  -9   3  14       11.47       22.63     17.71 o 
  -8   3  14       21.10       -2.08     13.14 o 
  -7   3  14       25.17       38.47     11.54 o 
  -6   3  14     1102.16     1046.16     37.00 o 
  -5   3  14        1.88        7.93      6.21 o 
  -4   3  14      117.31      108.85     10.29 o 
  -3   3  14      333.96      297.00     14.97 o 
  -2   3  14      104.75      117.45     10.48 o 
  -1   3  14      263.72      282.78     17.49 o 
   0   3  14        9.94        4.60      5.94 o 
   1   3  14        0.52       -1.61      8.86 o 
   2   3  14      320.92      425.71     27.41 o 
   3   3  14       98.22       59.68     14.44 o 
  -9   4  14      194.79      168.30     27.71 o 
  -8   4  14      197.60      208.94     28.60 o 
  -7   4  14       10.08       13.81     12.63 o 
  -6   4  14       76.36       61.29     23.54 o 
  -5   4  14      190.62      211.84     16.47 o 
  -4   4  14       38.46       27.44      8.64 o 
  -3   4  14      334.32      313.84     26.12 o 
  -2   4  14       17.62       12.22      6.98 o 
  -1   4  14        6.15       -3.20      8.69 o 
   0   4  14       85.31       70.74     34.64 o 
   1   4  14        3.33        9.09     11.95 o 
   2   4  14        7.49        5.20     10.88 o 
  -8   5  14        2.91        1.95     12.46 o 
  -7   5  14        5.97       15.55      9.20 o 
  -6   5  14        9.12        1.15      7.85 o 
  -5   5  14        1.27        1.97      7.19 o 
  -4   5  14       83.36       62.75     11.08 o 
  -3   5  14      136.93      138.99     13.20 o 
  -2   5  14       41.99       41.02     16.14 o 
  -1   5  14       19.19       16.70     11.30 o 
   0   5  14       76.47       86.77     15.96 o 
   1   5  14       27.62       29.99     13.09 o 
  -7   6  14        0.15        1.66      9.27 o 
  -6   6  14       12.75       13.04      9.17 o 
  -5   6  14       96.97       64.34     11.47 o 
  -4   6  14       21.01       11.91     14.15 o 
  -3   6  14       63.62       42.16     16.78 o 
  -2   6  14        3.72       10.67     11.15 o 
  -1   6  14        0.94       -4.10     12.97 o 
   1 -11  15       13.47       21.70     11.73 o 
   2 -11  15       18.42       15.67      9.94 o 
   3 -11  15        0.71        4.03      9.91 o 
  -1 -10  15        1.65       10.79      9.86 o 
   0 -10  15        6.20        1.48      9.74 o 
   1 -10  15       26.65        7.82      8.39 o 
   2 -10  15        0.16        3.59      9.14 o 
   3 -10  15        1.49        8.13      9.87 o 
   4 -10  15      162.06      125.18     18.15 o 
   5 -10  15       21.43       34.05     13.13 o 
  -3  -9  15        2.01        5.00      9.63 o 
  -2  -9  15        6.75        5.50      8.56 o 
  -1  -9  15       12.37       10.84      9.83 o 
   0  -9  15       33.30       32.62     11.41 o 
   1  -9  15        4.59       12.68     10.29 o 
   2  -9  15        0.33       -7.84      9.79 o 
   3  -9  15      132.84      102.53     17.48 o 
   4  -9  15        2.49       -5.31     12.15 o 
   5  -9  15       45.04       47.18     13.72 o 
   6  -9  15        1.53        6.69     19.28 o 
  -4  -8  15        4.68        5.12      9.18 o 
  -3  -8  15       15.42       13.95      9.65 o 
  -2  -8  15      209.25      226.72     17.70 o 
  -1  -8  15        4.80        3.69      7.34 o 
   0  -8  15       38.03       27.72      8.98 o 
   1  -8  15       11.44        6.64      9.48 o 
   2  -8  15        6.91        4.87      9.96 o 
   3  -8  15        2.43        8.69     16.65 o 
   4  -8  15       35.09       39.28     11.93 o 
   5  -8  15       41.17       43.32     19.85 o 
   6  -8  15       39.05       39.62     21.06 o 
  -5  -7  15        0.32       -2.65      9.21 o 
  -4  -7  15      123.60      119.97     20.89 o 
  -3  -7  15      207.39      216.47     17.77 o 
  -2  -7  15        0.09       -2.34      7.24 o 
  -1  -7  15       33.03       34.03      9.01 o 
   0  -7  15       18.82       26.65      8.87 o 
   1  -7  15       60.51       47.50     11.94 o 
   2  -7  15      448.76      473.70     68.18 o 
   3  -7  15       56.40       56.58     11.01 o 
   4  -7  15      115.04       93.53     13.63 o 
   5  -7  15       41.63       28.69     19.75 o 
   6  -7  15       25.50       16.02     19.83 o 
   7  -7  15       35.17       22.97     20.89 o 
  -6  -6  15      351.70      444.18     33.56 o 
  -5  -6  15      139.22      115.99     14.86 o 
  -4  -6  15      112.82      120.69     14.68 o 
  -3  -6  15        0.15        3.33      7.73 o 
  -2  -6  15       11.77       18.33      8.08 o 
  -1  -6  15      257.14      246.46     16.69 o 
   0  -6  15      133.74      120.73     12.95 o 
   1  -6  15       22.53       11.32      9.51 o 
   2  -6  15       21.92       10.05      8.30 o 
   3  -6  15      171.37      190.57     16.14 o 
   4  -6  15        9.34       12.58     16.78 o 
   5  -6  15       64.56       81.52     21.91 o 
   6  -6  15        5.23       14.75     18.90 o 
   7  -6  15        0.27       15.83     11.05 o 
  -7  -5  15        5.68       20.21     15.55 o 
  -6  -5  15       36.16       34.45     12.14 o 
  -5  -5  15       42.73       50.70     11.62 o 
  -4  -5  15       58.24       58.29     11.00 o 
  -3  -5  15      458.56      485.29     21.88 o 
  -2  -5  15       53.91       47.27      9.58 o 
  -1  -5  15        3.80        7.33      7.43 o 
   0  -5  15        0.12        2.53      7.49 o 
   1  -5  15        4.62        1.25      7.29 o 
   2  -5  15       16.41       11.08      8.48 o 
   3  -5  15       12.93       20.43      9.20 o 
   4  -5  15      131.06      137.84     24.62 o 
   5  -5  15        0.68        7.03      8.76 o 
   6  -5  15       68.62       74.90     13.10 o 
   7  -5  15       10.58       32.51     11.80 o 
  -7  -4  15      108.14       99.23     22.12 o 
  -6  -4  15        0.15       -3.14     13.09 o 
  -5  -4  15      130.89       93.86     12.80 o 
  -4  -4  15      191.07      206.97     16.20 o 
  -3  -4  15      158.03      159.40     14.57 o 
  -2  -4  15      105.65      115.58     17.92 o 
  -1  -4  15       81.12       81.71     11.47 o 
   0  -4  15       29.55       40.00      8.72 o 
   1  -4  15       10.90        9.82      6.77 o 
   2  -4  15      537.83      635.22     36.25 o 
   3  -4  15       53.68       62.52     12.31 o 
   4  -4  15       37.79       33.34     12.46 o 
   5  -4  15       24.60       36.39     14.07 o 
   6  -4  15        9.73       14.41     10.67 o 
   7  -4  15       18.64       22.77     12.50 o 
  -8  -3  15       30.17       17.67     18.77 o 
  -7  -3  15       82.07       63.90     19.83 o 
  -6  -3  15        4.04       -1.31     13.47 o 
  -5  -3  15        1.38       -1.64      7.87 o 
  -4  -3  15        4.46        3.74      7.50 o 
  -3  -3  15       85.65       98.18     21.62 o 
  -2  -3  15       83.10       79.79     11.42 o 
  -1  -3  15      104.38      117.08     10.82 o 
   0  -3  15      142.80      145.15     11.60 o 
   1  -3  15      413.95      375.53     44.19 o 
   2  -3  15       10.88        6.41     16.23 o 
   3  -3  15      235.14      254.68     28.18 o 
   4  -3  15        3.20        6.35      8.48 o 
   5  -3  15      118.59      131.40     35.36 o 
   6  -3  15      206.50      233.37     25.51 o 
  -8  -2  15        1.11       20.04     17.29 o 
  -7  -2  15        0.55       -7.50     14.24 o 
  -6  -2  15        0.26        1.57     14.49 o 
  -5  -2  15      410.36      427.76     52.60 o 
  -4  -2  15        0.28        2.13      7.48 o 
  -3  -2  15       10.04        3.01      6.61 o 
  -2  -2  15        1.14        0.88      6.03 o 
  -1  -2  15      122.38      110.62     10.74 o 
   0  -2  15       86.43       67.79      9.02 o 
   1  -2  15      152.94      194.32     14.47 o 
   2  -2  15       57.05       69.71     10.99 o 
   3  -2  15       76.35       85.06     21.06 o 
   4  -2  15      131.12      148.23     15.77 o 
   5  -2  15        1.78       11.35     16.59 o 
   6  -2  15       15.86       25.63     17.08 o 
  -8  -1  15        7.11        4.58     14.83 o 
  -7  -1  15      174.61      204.70     29.91 o 
  -6  -1  15        0.09      -18.39     11.48 o 
  -5  -1  15      132.51      133.06     18.19 o 
  -4  -1  15        0.03       10.22      8.06 o 
  -3  -1  15      312.19      331.37     16.17 o 
  -2  -1  15        7.27        9.27      7.08 o 
  -1  -1  15       65.57       41.81     10.39 o 
   0  -1  15      165.25      171.49     20.30 o 
   1  -1  15       38.16       27.69      8.68 o 
   2  -1  15      255.50      237.57     29.72 o 
   3  -1  15       26.06       37.78     10.15 o 
   4  -1  15        4.46        5.46      8.64 o 
   5  -1  15      115.15      104.45     21.52 o 
  -8   0  15       26.82       20.85     20.17 o 
  -7   0  15       66.10       44.24     20.00 o 
  -6   0  15       25.89        9.54     11.00 o 
  -5   0  15      219.40      235.63     20.23 o 
  -4   0  15       44.48       39.09      9.87 o 
  -3   0  15       53.52       24.30     10.81 o 
  -2   0  15      729.44      742.82     21.78 o 
  -1   0  15      181.80      211.63     20.21 o 
   0   0  15       32.70       39.09      9.19 o 
   1   0  15        0.37        6.38      8.26 o 
   2   0  15       22.99        6.16      7.88 o 
   3   0  15      321.21      319.83     19.26 o 
   4   0  15      118.00      159.11     25.25 o 
   5   0  15       12.44        1.14     13.77 o 
  -8   1  15       52.87       93.36     17.93 o 
  -7   1  15      355.72      382.14     26.50 o 
  -6   1  15       83.29      102.07     16.27 o 
  -5   1  15      104.08       72.39     43.03 o 
  -4   1  15       98.37      131.32     26.00 o 
  -3   1  15       26.56       19.17      7.78 o 
  -2   1  15      266.90      276.61     17.44 o 
  -1   1  15        1.83        4.46      9.17 o 
   0   1  15        5.65        6.74      7.68 o 
   1   1  15      752.20      788.11     28.74 o 
   2   1  15      256.31      271.45     34.22 o 
   3   1  15       15.56       19.96     14.41 o 
   4   1  15       25.09       21.56     12.55 o 
  -8   2  15       40.20       54.34     14.70 o 
  -7   2  15       15.75       24.49     16.82 o 
  -6   2  15       85.95       87.92     20.42 o 
  -5   2  15        7.13        5.85     12.41 o 
  -4   2  15      446.07      426.97     20.13 o 
  -3   2  15        5.11       10.75      7.79 o 
  -2   2  15       35.02       50.25     21.65 o 
  -1   2  15      400.43      458.07     38.60 o 
   0   2  15      245.34      253.18     19.79 o 
   1   2  15       44.76       28.55      8.35 o 
   2   2  15        0.03        2.16      9.70 o 
   3   2  15        0.13        7.92     11.22 o 
  -8   3  15       21.31        9.15     15.47 o 
  -7   3  15        6.16       -1.56      9.42 o 
  -6   3  15       12.73       10.15      9.24 o 
  -5   3  15        1.29        4.71      6.56 o 
  -4   3  15      176.53      178.62     12.99 o 
  -3   3  15        0.01       -3.42      5.72 o 
  -2   3  15       19.96       23.05      7.14 o 
  -1   3  15        3.15       -4.23      6.53 o 
   0   3  15        7.86       -2.25     11.61 o 
   1   3  15       41.86       40.61     12.20 o 
   2   3  15       28.27       15.53     12.17 o 
  -8   4  15        0.17       -6.19     12.75 o 
  -7   4  15        7.24       -7.33     12.08 o 
  -6   4  15      168.23      169.86     15.65 o 
  -5   4  15        4.33        0.68      7.93 o 
  -4   4  15       20.97       25.88      9.08 o 
  -3   4  15       14.64       -0.50      7.38 o 
  -2   4  15       33.32       24.09      8.86 o 
  -1   4  15      187.27      212.28     27.50 o 
   0   4  15       57.64       64.56     28.54 o 
   1   4  15        8.95       -1.84     11.31 o 
  -7   5  15       95.11       52.71     17.41 o 
  -6   5  15      265.23      301.46     20.46 o 
  -5   5  15       15.08       13.36      9.04 o 
  -4   5  15       59.97       70.57     15.21 o 
  -3   5  15      407.43      432.28     34.28 o 
  -2   5  15       80.61      113.73     23.39 o 
  -1   5  15       22.45        4.30     11.33 o 
   0   5  15       91.84       95.11     17.93 o 
  -5   6  15      366.80      336.26     20.31 o 
  -4   6  15       61.05       75.68     21.14 o 
  -3   6  15       11.00       17.84     15.04 o 
   0 -10  16        1.54       -5.79     10.31 o 
   1 -10  16       16.00       16.48     12.58 o 
   2 -10  16        7.97       16.85     12.66 o 
   3 -10  16        1.62        8.02     13.53 o 
   4 -10  16        8.89        9.06     15.05 o 
  -2  -9  16        3.90       -2.11      9.48 o 
  -1  -9  16        0.52       -0.06      9.49 o 
   0  -9  16       18.55       19.79     10.34 o 
   1  -9  16      100.47       78.33     14.49 o 
   2  -9  16       33.05       26.60     12.86 o 
   3  -9  16       56.37       37.94     18.77 o 
   4  -9  16      155.64      132.66     20.05 o 
   5  -9  16        1.19       17.98     23.09 o 
  -4  -8  16        0.14       13.47     14.53 o 
  -3  -8  16        0.32        2.09      9.89 o 
  -2  -8  16      122.16      103.24     14.88 o 
  -1  -8  16       51.66       31.31     11.10 o 
   0  -8  16        0.05       -2.10     14.15 o 
   1  -8  16        1.09        0.05      9.65 o 
   2  -8  16      270.30      237.60     21.94 o 
   3  -8  16        2.76       11.77     12.41 o 
   4  -8  16       13.71       21.14     11.28 o 
   5  -8  16       65.32       61.31     23.18 o 
   6  -8  16       31.58       22.08     20.85 o 
  -5  -7  16        0.57       12.57     10.59 o 
  -4  -7  16       89.90       73.00     13.50 o 
  -3  -7  16        8.21        6.73     10.49 o 
  -2  -7  16        0.43        7.41     10.21 o 
  -1  -7  16       18.84       14.99      8.83 o 
   0  -7  16        8.81        7.32      8.51 o 
   1  -7  16        6.73       15.69     10.65 o 
   2  -7  16      118.83      110.74     17.07 o 
   3  -7  16       23.82       20.48     12.24 o 
   4  -7  16       47.89       69.79     15.89 o 
   5  -7  16       74.60       63.68     21.74 o 
   6  -7  16        2.22       -5.00     18.77 o 
  -5  -6  16        3.99       20.98     11.20 o 
  -4  -6  16      132.67      149.55     23.16 o 
  -3  -6  16        0.02       10.21      8.75 o 
  -2  -6  16       63.38       87.10     12.38 o 
  -1  -6  16        9.77        2.41      8.10 o 
   0  -6  16        2.61        4.09      8.05 o 
   1  -6  16      252.19      218.53     31.08 o 
   2  -6  16       29.77       31.33     10.12 o 
   3  -6  16      163.35      149.51     16.89 o 
   4  -6  16        6.82        2.63     15.97 o 
   5  -6  16        1.56        4.53     17.58 o 
   6  -6  16        2.95       -6.14     16.36 o 
  -6  -5  16       14.70       18.80     11.82 o 
  -5  -5  16        0.46        1.44      9.88 o 
  -4  -5  16        8.85       15.88      9.38 o 
  -3  -5  16       16.74       25.59      9.62 o 
  -2  -5  16       18.84       13.26      8.80 o 
  -1  -5  16      166.77      196.32     16.42 o 
   0  -5  16      533.24      563.17     41.79 o 
   1  -5  16       39.51       49.12      9.44 o 
   2  -5  16       19.86       26.08     10.20 o 
   3  -5  16       30.19        9.45     16.19 o 
   4  -5  16       79.34       88.64     22.88 o 
   5  -5  16      282.62      311.90     33.69 o 
   6  -5  16        0.80        3.15     10.34 o 
  -7  -4  16        1.95        4.07     16.74 o 
  -6  -4  16       53.72       36.48     18.30 o 
  -5  -4  16        0.19        1.50      9.96 o 
  -4  -4  16        0.19        2.28      8.49 o 
  -3  -4  16      243.05      305.45     19.73 o 
  -2  -4  16       37.20       24.24      9.29 o 
  -1  -4  16       86.10       68.96     11.93 o 
   0  -4  16      176.21      209.84     14.02 o 
   1  -4  16       20.15       14.16      7.74 o 
   2  -4  16      149.84       82.27     40.76 o 
   3  -4  16      208.42      217.75     27.54 o 
   4  -4  16        0.17       -3.94     12.90 o 
   5  -4  16       41.84       51.95     21.27 o 
   6  -4  16       18.38       26.20     11.32 o 
  -7  -3  16       13.65        8.22     15.80 o 
  -6  -3  16       79.16       75.68     21.91 o 
  -5  -3  16        3.95        3.64     10.42 o 
  -4  -3  16      196.62      195.37     17.02 o 
  -3  -3  16        2.76        5.57      8.44 o 
  -2  -3  16      199.60      217.28     17.12 o 
  -1  -3  16        5.03        1.25      6.87 o 
   0  -3  16       23.75       30.71      8.27 o 
   1  -3  16      344.22      322.80     22.50 o 
   2  -3  16       83.61       75.83     13.18 o 
   3  -3  16        1.33       -2.87     10.61 o 
   4  -3  16        0.26        0.71     12.12 o 
   5  -3  16        2.14        1.21     10.18 o 
   6  -3  16       21.57       18.90     11.27 o 
  -7  -2  16        5.42       18.52     17.84 o 
  -6  -2  16      130.68      151.01     27.16 o 
  -5  -2  16       10.45       14.29     11.48 o 
  -4  -2  16        0.47       12.26      9.27 o 
  -3  -2  16      194.69      231.97     15.06 o 
  -2  -2  16       43.99       38.96      8.96 o 
  -1  -2  16        0.77        8.38      7.03 o 
   0  -2  16        6.46       23.35     16.19 o 
   1  -2  16       74.84       50.31     10.23 o 
   2  -2  16        6.96       24.45      9.28 o 
   3  -2  16      302.12      296.86     19.94 o 
   4  -2  16       19.19       32.43     10.87 o 
   5  -2  16        9.66       13.08     10.44 o 
  -8  -1  16      149.80      195.84     32.88 o 
  -7  -1  16      132.18      161.52     29.19 o 
  -6  -1  16        0.38       14.79     15.42 o 
  -5  -1  16      257.75      407.87     39.87 o 
  -4  -1  16        2.24       14.25     10.46 o 
  -3  -1  16      159.62      189.37     16.17 o 
  -2  -1  16       52.27       37.66     17.19 o 
  -1  -1  16        5.30       19.96     14.03 o 
   0  -1  16      472.83      509.15     21.89 o 
   1  -1  16      311.53      319.96     18.70 o 
   2  -1  16        1.95       -1.74      7.89 o 
   3  -1  16       33.30       51.15     11.50 o 
   4  -1  16        0.04       12.65      9.99 o 
   5  -1  16      189.11      221.48     30.34 o 
  -8   0  16        4.22        5.59     20.51 o 
  -7   0  16      239.86      150.04     28.90 o 
  -6   0  16       11.22       10.69     12.13 o 
  -5   0  16      280.20      321.43     23.99 o 
  -4   0  16       25.30       41.44     12.19 o 
  -3   0  16      108.99      121.84     27.97 o 
  -2   0  16      743.69      826.12     45.30 o 
  -1   0  16      300.27      276.03     17.11 o 
   0   0  16       17.28       26.08      9.11 o 
   1   0  16       14.58       14.34      8.62 o 
   2   0  16        9.03       16.60      9.58 o 
   3   0  16      168.36      195.29     16.69 o 
   4   0  16      332.01      398.21     37.50 o 
  -8   1  16        6.26       -0.75     13.33 o 
  -7   1  16      142.75      144.03     19.86 o 
  -6   1  16       10.09       12.59     12.27 o 
  -5   1  16        7.87        9.62     15.47 o 
  -4   1  16      166.11      159.28     24.79 o 
  -3   1  16       20.33       13.07      7.88 o 
  -2   1  16       45.10       47.51     10.36 o 
  -1   1  16       48.65       48.89     12.58 o 
   0   1  16        0.58       -3.43      7.46 o 
   1   1  16       34.14       44.81     16.38 o 
   2   1  16       58.52       72.04     12.27 o 
   3   1  16       79.70       71.57     20.25 o 
  -8   2  16       36.96       58.88     24.38 o 
  -7   2  16        0.83        0.81     14.96 o 
  -6   2  16      124.29      106.78     23.26 o 
  -5   2  16      129.64      143.89     24.45 o 
  -4   2  16        2.67        9.25      8.09 o 
  -3   2  16        0.05       -2.67      7.54 o 
  -2   2  16       50.99       36.59     10.11 o 
  -1   2  16      121.74      138.35     15.13 o 
   0   2  16       12.05        6.73      6.57 o 
   1   2  16      102.62       95.42     20.72 o 
   2   2  16       25.82       26.02     16.31 o 
  -7   3  16       38.43       43.95     35.00 o 
  -6   3  16       97.51       76.44     14.08 o 
  -5   3  16        2.06       10.27     11.10 o 
  -4   3  16      471.50      514.36     19.89 o 
  -3   3  16      269.80      266.83     15.47 o 
  -2   3  16       14.81        8.58      6.69 o 
  -1   3  16        0.47       -2.19      7.24 o 
   0   3  16       77.18       76.40     19.58 o 
   1   3  16      276.84      235.38     30.51 o 
  -7   4  16        1.79       12.84     13.94 o 
  -6   4  16      236.63      240.38     28.64 o 
  -5   4  16       15.65       -0.15      8.43 o 
  -4   4  16        2.13       10.61      8.83 o 
  -3   4  16       31.90       13.62      8.72 o 
  -2   4  16       22.38       27.70     12.61 o 
  -1   4  16      437.15      460.71     38.77 o 
   0   4  16       27.51       26.06     17.16 o 
  -5   5  16       82.98       87.46     34.68 o 
  -4   5  16       11.78        1.17      8.20 o 
  -3   5  16      171.32      186.10     27.63 o 
  -2   5  16        2.53        5.76     15.42 o 
  -1  -9  17        0.59       10.00     13.86 o 
   0  -9  17        0.48       -3.75     10.50 o 
   1  -9  17      222.39      216.47     21.65 o 
   2  -9  17        3.50        4.83     11.96 o 
   3  -9  17       12.59       18.66     14.13 o 
   4  -9  17       65.66       41.10     16.42 o 
  -3  -8  17        0.73       -0.66     10.44 o 
  -2  -8  17       33.09       34.31     12.84 o 
  -1  -8  17       35.79       37.93     12.54 o 
   0  -8  17       75.76       68.88     14.14 o 
   1  -8  17       15.09       15.75     11.67 o 
   2  -8  17      105.54       63.44     15.31 o 
   3  -8  17        8.26       -7.64     12.55 o 
   4  -8  17       16.54       21.62     14.29 o 
   5  -8  17        0.69       22.37     21.23 o 
  -4  -7  17       14.11        7.15     11.26 o 
  -3  -7  17        0.11       -1.65     10.46 o 
  -2  -7  17       65.68       57.13     14.19 o 
  -1  -7  17      115.99      123.02     17.87 o 
   0  -7  17        0.30        0.34     10.12 o 
   1  -7  17        7.16       17.51      9.90 o 
   2  -7  17       19.79       17.57     12.70 o 
   3  -7  17       53.79       57.90     20.83 o 
   4  -7  17      221.75      184.95     30.04 o 
   5  -7  17        0.13      -11.48     18.05 o 
  -5  -6  17       20.11       16.53     17.18 o 
  -4  -6  17      147.28      167.70     20.49 o 
  -3  -6  17       24.68       15.58     11.47 o 
  -2  -6  17       29.03       18.68     15.70 o 
  -1  -6  17      185.69      223.49     18.18 o 
   0  -6  17       33.37       24.96     10.55 o 
   1  -6  17       77.02       91.31     13.75 o 
   2  -6  17      304.83      285.65     34.72 o 
   3  -6  17        0.00       11.91     18.73 o 
   4  -6  17       68.46       82.54     23.90 o 
   5  -6  17        9.11        3.69     17.58 o 
  -5  -5  17       21.90       17.05     12.36 o 
  -4  -5  17       33.97       11.82     11.31 o 
  -3  -5  17      356.09      373.49     22.30 o 
  -2  -5  17        2.78        4.04      9.33 o 
  -1  -5  17       11.82        8.17      9.15 o 
   0  -5  17      411.40      422.39     28.09 o 
   1  -5  17        3.64        1.45      8.20 o 
   2  -5  17       49.11       52.84     10.89 o 
   3  -5  17        0.05       13.94     17.33 o 
   4  -5  17       56.54       59.32     20.68 o 
   5  -5  17       13.30        5.21     16.78 o 
  -6  -4  17        0.56       11.48     17.80 o 
  -5  -4  17       18.80       25.90     12.89 o 
  -4  -4  17        9.24        5.38     10.93 o 
  -3  -4  17      124.56      130.41     15.89 o 
  -2  -4  17       25.53       26.26     10.36 o 
  -1  -4  17        1.93        0.66      9.25 o 
   0  -4  17        9.98       18.71      8.75 o 
   1  -4  17      122.47      104.94     15.61 o 
   2  -4  17       21.03       39.70     17.92 o 
   3  -4  17        1.36       14.83     15.89 o 
   4  -4  17       53.73       66.85     13.71 o 
   5  -4  17        4.86       -0.62     10.17 o 
  -6  -3  17      140.49      234.40     34.32 o 
  -5  -3  17       43.61       27.97     13.80 o 
  -4  -3  17       90.98       67.77     13.09 o 
  -3  -3  17       15.94       12.87     10.20 o 
  -2  -3  17        2.02       12.95      8.39 o 
  -1  -3  17      608.42      637.52     22.56 o 
   0  -3  17       36.49       16.57     12.37 o 
   1  -3  17        0.34       15.85     15.59 o 
   2  -3  17       47.31       35.00     17.84 o 
   3  -3  17       13.51       23.56     10.08 o 
   4  -3  17      159.21      208.74     25.30 o 
   5  -3  17      167.17      187.33     33.86 o 
  -7  -2  17        3.45        0.30     18.22 o 
  -6  -2  17       29.25       39.58     18.98 o 
  -5  -2  17       54.44       59.61     22.48 o 
  -4  -2  17       82.07      102.91     18.01 o 
  -3  -2  17      867.45     1014.23     28.90 o 
  -2  -2  17      272.74      283.07     52.01 o 
  -1  -2  17        0.05       -5.37      9.20 o 
   0  -2  17       21.61        5.34     14.53 o 
   1  -2  17        1.16        0.38      7.88 o 
   2  -2  17      570.25      630.14     26.13 o 
   3  -2  17      189.45      273.05     39.96 o 
   4  -2  17       15.63       20.92     15.28 o 
  -7  -1  17       27.85       19.19     20.42 o 
  -6  -1  17       12.29        6.44     18.05 o 
  -5  -1  17      200.76      217.62     22.19 o 
  -4  -1  17        5.50       10.09      9.99 o 
  -3  -1  17       96.02      119.65     23.17 o 
  -2  -1  17       17.51       11.19     15.55 o 
  -1  -1  17        8.50       18.73     15.00 o 
   0  -1  17      266.12      265.05     16.87 o 
   1  -1  17       59.52       64.69     12.08 o 
   2  -1  17        2.90        9.58      9.41 o 
   3  -1  17        2.43       -1.44      9.38 o 
   4  -1  17        0.45       14.53     21.67 o 
  -7   0  17       28.74       24.53     21.61 o 
  -6   0  17        0.51        5.25     12.81 o 
  -5   0  17       54.96       77.84     16.76 o 
  -4   0  17        1.02        3.26     14.45 o 
  -3   0  17       20.83        9.15     14.87 o 
  -2   0  17       17.90       24.19     15.25 o 
  -1   0  17       66.79       61.59     11.17 o 
   0   0  17      113.67      125.26     14.89 o 
   1   0  17        1.55        6.79      9.31 o 
   2   0  17      101.83      116.03     15.09 o 
   3   0  17       10.23       -0.97     13.81 o 
  -7   1  17        0.00        4.11     18.52 o 
  -6   1  17       23.28       30.00     19.62 o 
  -5   1  17      422.45      464.78     39.49 o 
  -4   1  17       88.51       65.63     19.36 o 
  -3   1  17       20.04       17.67     14.03 o 
  -2   1  17        2.42        0.69      8.33 o 
  -1   1  17       55.07       52.93     11.77 o 
   0   1  17      396.05      443.28     22.71 o 
   1   1  17        7.27       10.26      9.77 o 
   2   1  17      109.48       68.47     20.13 o 
  -7   2  17      196.02      203.98     31.02 o 
  -6   2  17       50.88       55.21     19.32 o 
  -5   2  17       22.04        0.38     13.98 o 
  -4   2  17       79.29       64.45     18.81 o 
  -3   2  17      102.12       84.51     13.12 o 
  -2   2  17      624.47      636.26     26.81 o 
  -1   2  17        0.18        4.20      9.86 o 
   0   2  17        3.59        2.51      6.85 o 
   1   2  17       64.59       61.27     20.13 o 
  -6   3  17      113.75       94.78     15.88 o 
  -5   3  17      274.54      249.27     31.69 o 
  -4   3  17      225.77      239.39     15.35 o 
  -3   3  17        2.86       -0.83      7.14 o 
  -2   3  17       32.33       37.60     11.08 o 
  -1   3  17       10.41        3.97      8.44 o 
   0   3  17        2.34        1.48     14.07 o 
  -4   4  17        6.30        1.35      9.06 o 
  -3   4  17       33.97       29.89     10.71 o 
  -1  -8  18       32.94       34.07     13.95 o 
   0  -8  18       75.99       92.46     17.23 o 
   1  -8  18       61.26       37.02     14.81 o 
   2  -8  18        1.39       -2.94     13.06 o 
   3  -8  18       87.34       92.37     19.66 o 
  -3  -7  18       16.79       17.50     13.44 o 
  -2  -7  18       22.03       -0.62     12.70 o 
  -1  -7  18      180.63      186.98     20.96 o 
   0  -7  18        8.28        5.05     12.22 o 
   1  -7  18       59.84       64.12     22.58 o 
   2  -7  18        0.77        6.20     13.74 o 
   3  -7  18       38.85       28.00     15.50 o 
   4  -7  18       57.41       48.13     24.07 o 
  -4  -6  18       17.89       19.69     12.87 o 
  -3  -6  18       34.27       18.14     13.38 o 
  -2  -6  18       28.17       11.52     13.35 o 
  -1  -6  18       27.60       18.52     15.80 o 
   0  -6  18       25.17       31.10     13.74 o 
   1  -6  18       22.94       17.52     12.11 o 
   2  -6  18        6.62        7.88     10.15 o 
   3  -6  18       10.28       31.61     21.23 o 
   4  -6  18        0.03        7.75     18.90 o 
  -5  -5  18       57.21       26.77     14.54 o 
  -4  -5  18        4.51       13.44     12.80 o 
  -3  -5  18       25.00       29.61     13.39 o 
  -2  -5  18       47.93       66.75     15.80 o 
  -1  -5  18        1.51        0.38     10.31 o 
   0  -5  18        0.15        8.95     10.76 o 
   1  -5  18       18.34       29.95     10.20 o 
   2  -5  18        2.61        2.92     18.14 o 
   3  -5  18      118.56      134.74     27.29 o 
   4  -5  18       37.90       28.13     19.19 o 
  -5  -4  18       63.31       49.46     16.04 o 
  -4  -4  18      196.90      261.81     33.16 o 
  -3  -4  18      146.03      131.97     23.86 o 
  -2  -4  18        0.82       -2.14      9.98 o 
  -1  -4  18        1.52        0.27      8.86 o 
   0  -4  18       20.79       28.57      9.77 o 
   1  -4  18      252.27      195.84     28.35 o 
   2  -4  18      311.88      320.03     34.87 o 
   3  -4  18       80.63       89.74     23.09 o 
   4  -4  18        7.33       22.71     18.81 o 
  -6  -3  18      146.64      205.42     34.07 o 
  -5  -3  18        0.49      -11.06     11.51 o 
  -4  -3  18       91.65       75.88     17.21 o 
  -3  -3  18        0.98        2.97     10.74 o 
  -2  -3  18        6.61        3.05      9.04 o 
  -1  -3  18      124.09      124.44     15.40 o 
   0  -3  18      310.36      237.32     30.47 o 
   1  -3  18        1.43        1.44     15.85 o 
   2  -3  18        2.41       14.70     17.12 o 
   3  -3  18      154.06      152.33     28.60 o 
   4  -3  18      230.04      265.81     28.98 o 
  -6  -2  18      189.02      135.29     30.30 o 
  -5  -2  18       10.77       22.75     19.77 o 
  -4  -2  18        0.17        1.78     13.31 o 
  -3  -2  18       55.38       67.00     11.82 o 
  -2  -2  18      293.76      326.25     21.64 o 
  -1  -2  18      103.04       95.93     22.41 o 
   0  -2  18        0.02       10.55     15.42 o 
   1  -2  18      211.00      237.83     30.76 o 
   2  -2  18      113.68      123.19     30.44 o 
   3  -2  18       83.37      112.19     15.20 o 
  -6  -1  18       53.70      107.62     29.15 o 
  -5  -1  18       66.72       88.63     18.32 o 
  -4  -1  18        3.79        0.22     10.76 o 
  -3  -1  18        5.82       14.75     17.63 o 
  -2  -1  18       77.87       92.84     22.54 o 
  -1  -1  18      365.53      349.14     34.36 o 
   0  -1  18        5.37        3.26     14.91 o 
   1  -1  18        2.29        5.39     10.00 o 
   2  -1  18      108.16       93.88     14.52 o 
   3  -1  18       23.94       30.62     11.92 o 
  -6   0  18        1.09        4.76     13.97 o 
  -5   0  18       24.12        0.85     18.47 o 
  -4   0  18       74.69       76.27     22.84 o 
  -3   0  18      353.66      377.79     36.44 o 
  -2   0  18       53.76       49.36     19.07 o 
  -1   0  18        1.52        1.01      8.81 o 
   0   0  18      112.84      114.29     14.93 o 
   1   0  18       15.18        8.64     10.29 o 
   2   0  18      112.35      126.68     16.55 o 
  -6   1  18       64.14       45.25     22.41 o 
  -5   1  18      243.56      220.25     31.44 o 
  -4   1  18      314.09      319.10     34.24 o 
  -3   1  18       55.58       44.02     18.43 o 
  -2   1  18       20.44       31.34     10.69 o 
  -1   1  18        4.06        9.28      9.91 o 
   0   1  18      230.93      232.04     19.45 o 
   1   1  18        4.33        0.68     10.34 o 
  -5   2  18       30.89       30.08     17.12 o 
  -4   2  18      147.29      159.02     26.06 o 
  -3   2  18       41.07       35.28     15.95 o 
  -2   2  18      124.43      143.91     16.25 o 
  -1   2  18        7.46       10.08      8.11 o 
  -1  -7  19      132.41      130.72     19.99 o 
   0  -7  19       19.85       24.17     14.77 o 
   1  -7  19        0.64        6.08     14.64 o 
   2  -7  19       56.73       60.98     14.69 o 
  -3  -6  19       31.83       56.27     16.92 o 
  -2  -6  19       54.67       32.20     15.06 o 
  -1  -6  19       31.56       29.60     15.42 o 
   0  -6  19      129.52      139.77     35.83 o 
   1  -6  19      120.34      139.31     29.97 o 
   2  -6  19        8.87       12.46     19.91 o 
  -3  -5  19        1.49        4.01     13.90 o 
  -2  -5  19      256.92      315.45     27.38 o 
  -1  -5  19       98.55       85.56     24.53 o 
   0  -5  19        3.23       -7.41     11.20 o 
   1  -5  19       30.64       16.19     19.11 o 
   2  -5  19       22.98       25.21     19.75 o 
   3  -5  19       47.15       74.49     24.19 o 
  -4  -4  19      269.97      288.83     27.07 o 
  -3  -4  19      170.23      215.08     24.63 o 
  -2  -4  19        6.10       11.09     14.47 o 
  -1  -4  19        7.21       15.37     10.76 o 
   0  -4  19       39.35       74.49     22.97 o 
   1  -4  19       75.48       99.40     24.11 o 
   2  -4  19      269.13      332.83     37.08 o 
   3  -4  19        0.04       27.88     19.66 o 
  -5  -3  19       15.94        2.22     21.00 o 
  -4  -3  19       17.86        9.32     14.42 o 
  -3  -3  19       10.89       21.22     15.50 o 
  -2  -3  19      117.96      118.77     18.03 o 
  -1  -3  19       19.99        0.64     18.05 o 
   0  -3  19       10.55       -9.70     15.93 o 
   1  -3  19       67.82       67.79     23.09 o 
   2  -3  19       59.31       85.12     23.43 o 
  -5  -2  19       16.68       38.94     17.52 o 
  -4  -2  19      139.22      149.97     18.29 o 
  -3  -2  19        0.11        1.03     13.64 o 
  -2  -2  19        0.10       11.86     19.36 o 
  -1  -2  19      104.88      118.73     25.68 o 
   0  -2  19        0.01       -4.32     16.44 o 
   1  -2  19       23.00       52.24     20.04 o 
   2  -2  19       80.34       68.94     21.82 o 
  -5  -1  19       72.48       73.50     27.31 o 
  -4  -1  19        3.18       12.97     19.02 o 
  -3  -1  19        1.73       -3.94     16.69 o 
  -2  -1  19        2.06       -4.28     16.36 o 
  -1  -1  19      216.58      180.80     28.47 o 
   0  -1  19       37.82       27.71     17.20 o 
   1  -1  19       53.52       65.46     13.27 o 
  -5   0  19       49.17       38.01     20.34 o 
  -4   0  19       13.88       30.80     19.28 o 
  -3   0  19      145.71      139.32     27.67 o 
  -2   0  19       50.00       46.86     19.87 o 
  -1   0  19        8.46       22.80     16.36 o 
   0   0  19       31.62       37.15     11.79 o 
  -4   1  19        0.11       -5.38     15.21 o 
  -3   1  19       58.64       53.85     20.08 o 
  -2   1  19        0.38       -6.27     14.70 o 
  -1  -5  20       97.99       78.01     19.76 o 
   0  -5  20        3.96       11.65     15.42 o 
  -2  -4  20       79.56       87.28     22.54 o 
  -1  -4  20        1.80        8.64     14.85 o 
   0  -4  20       90.13       86.48     26.48 o 
  -3  -3  20       17.57       31.49     14.07 o 
  -2  -3  20      240.86      257.87     34.58 o 
  -1  -3  20        1.49        3.30     19.91 o 
   0  -3  20      114.07       89.02     25.34 o 
  -3  -2  20       60.42       47.88     23.90 o 
  -2  -2  20        2.19        6.02     19.75 o 
  -1  -2  20       54.02       29.87     20.55 o 
                                                 
